# Supplementary material for: Knowledge, attitude, and practice associated with antimicrobial resistance among medical students between 2017 and 2022: A survey in East China
Source: Front Public Health. 2022 Oct 24;10:1010582. doi: 10.3389/fpubh.2022.1010582 (PMC9637849; doi:10.3389/fpubh.2022.1010582)
Supplement: Supplementary file 2 [file Table_2.XLS]

## Sheet: sheet1
Suppl. material 2. The grading standards of the questionnaire.
Knowledge		Grading Standard
1	Do you think these conditions can be treated with antimicrobials?	Bladder infection or urinary tract infection (3 points) Skin or wound infection (3 points)
2	Have you heard of any of the following terms?	Yes (3 points)
3	Antibiotic resistance occurs when your body becomes resistant to antimicrobials and they no longer work as well.	False (3 points)
4	Many infections are becoming increasingly resistant to treatment by antimicrobials.	True (3 points)
5	If bacteria are resistant to antimicrobials, it can be very difficult or impossible to treat the infections they cause.	True (3 points)
6	Antimicrobial resistance is an issue that could affect me or my family.	True (3 points)
7	Antimicrobial resistance is an issue in other countries but not here. (False)	False (3 points)
8	Antimicrobial resistance is only a problem for people who take antimicrobials regularly.	False (3 points)
9	Bacteria which are resistant to antimicrobials can be spread from person to person.	True (3 points)
10	Antimicrobial-resistant infections could make medical procedures like surgery, organ transplants and cancer treatment much more dangerous.	True (3 points)
Attitude		Grading Standard
1	Do you think there is abuse of the current antibiotics?	Yes=1 (3 points)
2	Do you think antimicrobials are widely used in agriculture (including in food-producing animals) in your country?	Yes=1 (3 points)
3	Antimicrobial resistance is one of the biggest problems the world faces.	Strongly agree=5 points, Agree=4 points, Neutral=3 points, Disagree=2 points, Strongly disagree= 1 points
4	Everyone needs to take responsibility for using antimicrobials responsibly.	Strongly agree=5 points, Agree=4 points, Neutral=3 points, Disagree=2 points, Strongly disagree= 1 points
5	I am worried about the impact that antimicrobial resistance will have on my health, and that of my family.	Strongly agree=5 points, Agree=4 points, Neutral=3 points, Disagree=2 points, Strongly disagree= 1 points
6	Doctors should only prescribe antimicrobials when they are needed.	Strongly agree=5 points, Agree=4 points, Neutral=3 points, Disagree=2 points, Strongly disagree= 1 points
7	People should use antimicrobials only when they are prescribed by a doctor.	Strongly agree=5 points, Agree=4 points, Neutral=3 points, Disagree=2 points, Strongly disagree= 1 points
8	Parents should make sure all of their children’s vaccinations are up-to-date.	Strongly agree=5 points, Agree=4 points, Neutral=3 points, Disagree=2 points, Strongly disagree= 1 points
9	Farmers should give fewer antimicrobials to food-producing animals.	Strongly agree=5 points, Agree=4 points, Neutral=3 points, Disagree=2 points, Strongly disagree= 1 points
10	People should wash their hands regularly.	Strongly agree=5 points, Agree=4 points, Neutral=3 points, Disagree=2 points, Strongly disagree= 1 points
11	There is not much people like me can do to stop antimicrobial resistance.	Strongly agree=1 points, Agree=2 points, Neutral=3 points, Disagree=4 points, Strongly disagree= 5 points
12	I am not at risk of getting an antimicrobial resistant infection, as long as I take my antimicrobials correctly.	Strongly agree=1 points, Agree=2 points, Neutral=3 points, Disagree=4 points, Strongly disagree= 5 points
Practice		Grading Standard
1	Where do the antimicrobials you used come from?	doctor or nurse (3 points)
2	Will you ask the doctor to prescribe for you antimicrobials when you catch a common cold?	Yes, I will (3 points)
3	When do you think you should you stop taking antimicrobials once you’ve begun treatment?	When you’ve taken all of the antimicrobials as directed (3 points)
4	Will you buy the same antimicrobials, or request these from a doctor, if you’re sick and they helped you get better when you had the same symptoms before?	Yes (3 points)
5	Will you use antimicrobials that were given to a friend or family, as long as they were used to treat the same illness?	Yes (3 points)
