# Supplementary material for: Knowledge, attitude, and practice associated with antimicrobial resistance among medical students between 2017 and 2022: A survey in East China
Source: Front Public Health. 2022 Oct 24;10:1010582. doi: 10.3389/fpubh.2022.1010582 (PMC9637849; doi:10.3389/fpubh.2022.1010582)
Supplement: Supplementary file 3 [file Table_3.XLSX]

## Sheet: 2022
Numbers	Your gender	Your age	Education	Do you think the following diseases can be treated with antibiotics? : HIV/AIDS	Do you think the following diseases can be treated with antibiotics? :gonorrhea	Do you think the following diseases can be treated with antibiotics? : Bladder infection or urinary tract infection	Do you think the following diseases can be treated with antibiotics? :diarrhea	Do you think the following diseases can be treated with antibiotics? : Cold/flu	Do you think the following diseases can be treated with antibiotics? :fever	Do you think the following diseases can be treated with antibiotics? :malaria	Do you think the following diseases can be treated with antibiotics? :measles	Do you think the following diseases can be treated with antibiotics? : Skin or wound infection	Do you think the following diseases can be treated with antibiotics? : sore throat	Do you think the following diseases can be treated with antibiotics? : body aches	Do you think the following diseases can be treated with antibiotics? :Headache	Have you heard of the following nouns? : Antibiotic resistance	Have you heard of the following nouns? : super bacteria	Have you heard the following nouns? : Antimicrobial resistance	Have you heard the following nouns? :AMR	Have you heard the following nouns? : drug resistance	Have you heard the following nouns? : Antibiotic-resistant bacteria	1. Antibiotic resistance occurs when your body becomes resistant to antibiotics and they no longer work as well. (False)	2. Many infections are becoming increasingly resistant to treatment by antibiotics. (True)	3. If bacteria are resistant to antibiotics, it can be very difficult or impossible to treat the infections they cause. (True)	4. Antibiotic resistance is an issue that could affect me or my family. (True)	5. Antibiotic resistance is an issue in other countries but not here. (False)	6. Antibiotic resistance is only a problem for people who take antibiotics regularly. (False)	7. Bacteria which are resistant to antibiotics can be spread from person to person. (True)	8. Antibiotic-resistant infections could make medical procedures like surgery, organ transplants and cancer treatment much more dangerous. (True)	1. Do you think there is abuse of the current antibiotics?	2. Do you think antibiotics are widely used in agriculture (including in food-producing animals) in your country?	1. Antibiotic resistance is one of the biggest problems the world faces.	2. Everyone needs to take responsibility for using antibiotics responsibly.	3. I am worried about the impact that antibiotic resistance will have on my health, and that of my family.	4. Doctors should only prescribe antibiotics when they are needed.	5. People should use antibiotics only when they are prescribed by a doctor.	6. Parents should make sure all of their children’s vaccinations are up-to-date.	7. Farmers should give fewer antibiotics to food-producing animals.	8. People should wash their hands regularly.	9. There is not much people like me can do to stop antibiotic resistance.	10. I am not at risk of getting an antibiotic resistant infection, as long as I take my antibiotics correctly.	1. Where do the antibiotics you used come from? (doctor or nurse)	2. Where do the antibiotics you used come from? (Family member or friend)	3. Where do the antibiotics you used come from? (OTHERS)	4. Will you ask the doctor to prescribe for you antibiotics when you catch a common cold?	5. When do you think you should you stop taking antibiotics once you’ve begun treatment? (When you’ve taken all of the antibiotics as directed)	6. Will you buy the same antibiotics, or request these from a doctor, if you’re sick and they helped you get better when you had the same symptoms before? (Yes)	7. Will you use antibiotics that were given to a friend or family, as long as they were used to treat the same illness? (Yes)
1	B.female	21	Undergraduate				D.Diarrea	E.Cold and flu	F.Fever	G.Malaria	H.Measles	I.Skin or wound infection	J.Sore throat	K.Body aches	L.Headaches	A.YES	A.YES	A.YES		A.YES	A.YES	A.True	A.True	A.True	A.True	B.False	B.False	A.True	A.True	A.YES	A.YES	B.agree slightly	B.agree slightly	B.agree slightly	A.agree strongly	B.agree slightly	B.agree slightly	B.agree slightly	A.agree strongly	B.agree slightly	E.disagree strongly	A.Doctor or nurse			B. No	B.When you’ve taken all of the antibiotics as directed	B. No	B. No
2	A.male	18	Undergraduate				D.Diarrea	E.Cold and flu	F.Fever	G.Malaria		I.Skin or wound infection				A.YES			A.YES	A.YES		B.False	A.True	B.False	A.True	B.False	B.False	A.True	A.True	A.YES	A.YES	B.agree slightly	A.agree strongly	B.agree slightly	A.agree strongly	A.agree strongly	A.agree strongly	A.agree strongly	A.agree strongly	C.Neither agree nor disagree	C.Neither agree nor disagree				B. No	A.When you feel better	B. No	A.Yes
3	B.female	19	Undergraduate	A.HIV/AIDS		C.Bladder infection or urinary tract infection (UTI)										A.YES				A.YES	A.YES	A.True	A.True	A.True	B.False	B.False	B.False	A.True	A.True	C.Don't know	C.Don't know	A.agree strongly	A.agree strongly	C.Neither agree nor disagree	A.agree strongly	A.agree strongly	A.agree strongly	C.Neither agree nor disagree	A.agree strongly	E.disagree strongly	C.Neither agree nor disagree	A.Doctor or nurse			B. No	C.Don’t know	C.Don’t know	C.Don’t know
4	A.male	18	Undergraduate	A.HIV/AIDS	B.Gonorrea	C.Bladder infection or urinary tract infection (UTI)	D.Diarrea	E.Cold and flu	F.Fever	G.Malaria	H.Measles	I.Skin or wound infection	J.Sore throat	K.Body aches	L.Headaches	A.YES	A.YES	A.YES	A.YES	A.YES	A.YES	B.False	A.True	A.True	A.True	B.False	B.False	A.True	A.True	A.YES	A.YES	A.agree strongly	A.agree strongly	A.agree strongly	A.agree strongly	A.agree strongly	B.agree slightly	B.agree slightly	A.agree strongly	A.agree strongly	A.agree strongly	A.Doctor or nurse			B. No	B.When you’ve taken all of the antibiotics as directed	C.Don’t know	B. No
5	A.male	18	Undergraduate					E.Cold and flu				I.Skin or wound infection				A.YES	A.YES			A.YES	A.YES	A.True	A.True	A.True	A.True	B.False	A.True	B.False	A.True	A.YES	C.Don't know	B.agree slightly	A.agree strongly	C.Neither agree nor disagree	A.agree strongly	A.agree strongly	C.Neither agree nor disagree	B.agree slightly	A.agree strongly	C.Neither agree nor disagree	D.disagree slightly	A.Doctor or nurse			B. No	B.When you’ve taken all of the antibiotics as directed	B. No	C.Don’t know
6	A.male	20	Undergraduate			C.Bladder infection or urinary tract infection (UTI)		E.Cold and flu				I.Skin or wound infection			L.Headaches	A.YES	A.YES			A.YES	A.YES	A.True	A.True	A.True	A.True	B.False	B.False	A.True	A.True	B.NO	B.NO	A.agree strongly	A.agree strongly	A.agree strongly	A.agree strongly	A.agree strongly	A.agree strongly	A.agree strongly	A.agree strongly	C.Neither agree nor disagree	E.disagree strongly	A.Doctor or nurse			B. No	A.When you feel better	B. No	B. No
7	A.male	20	Undergraduate					E.Cold and flu				I.Skin or wound infection					A.YES			A.YES	A.YES	A.True	A.True	A.True	B.False	B.False	B.False	A.True	A.True	B.NO	A.YES	A.agree strongly	A.agree strongly	A.agree strongly	A.agree strongly	A.agree strongly	A.agree strongly	A.agree strongly	A.agree strongly	A.agree strongly	B.agree slightly	A.Doctor or nurse			B. No	B.When you’ve taken all of the antibiotics as directed	A.Yes	B. No
8	A.male	20	Undergraduate		B.Gonorrea	C.Bladder infection or urinary tract infection (UTI)	D.Diarrea					I.Skin or wound infection				A.YES	A.YES	A.YES	A.YES	A.YES	A.YES	B.False	A.True	A.True	A.True	B.False	B.False	A.True	A.True	C.Don't know	C.Don't know	B.agree slightly	A.agree strongly	B.agree slightly	A.agree strongly	A.agree strongly	A.agree strongly	A.agree strongly	A.agree strongly	C.Neither agree nor disagree	A.agree strongly	A.Doctor or nurse			B. No	B.When you’ve taken all of the antibiotics as directed	B. No	B. No
9	A.male	20	Undergraduate			C.Bladder infection or urinary tract infection (UTI)		E.Cold and flu				I.Skin or wound infection				A.YES				A.YES		B.False	A.True	B.False	A.True	B.False	B.False	A.True	A.True	A.YES	A.YES	A.agree strongly	A.agree strongly	A.agree strongly	A.agree strongly	A.agree strongly	A.agree strongly	A.agree strongly	A.agree strongly	A.agree strongly	A.agree strongly	A.Doctor or nurse			B. No	B.When you’ve taken all of the antibiotics as directed	B. No	B. No
10	A.male	18	Undergraduate		B.Gonorrea	C.Bladder infection or urinary tract infection (UTI)			F.Fever	G.Malaria	H.Measles	I.Skin or wound infection	J.Sore throat	K.Body aches	L.Headaches	A.YES	A.YES	A.YES	A.YES	A.YES	A.YES	B.False	A.True	A.True	A.True	B.False	B.False	A.True	A.True	B.NO	A.YES	B.agree slightly	B.agree slightly	B.agree slightly	A.agree strongly	A.agree strongly	B.agree slightly	B.agree slightly	A.agree strongly	B.agree slightly	B.agree slightly	A.Doctor or nurse			B. No	B.When you’ve taken all of the antibiotics as directed	B. No	B. No
11	A.male	20	Undergraduate		B.Gonorrea	C.Bladder infection or urinary tract infection (UTI)			F.Fever	G.Malaria	H.Measles	I.Skin or wound infection		K.Body aches		A.YES	A.YES			A.YES		B.False	A.True	A.True	B.False	B.False	B.False	A.True	A.True	C.Don't know	C.Don't know	A.agree strongly	A.agree strongly	A.agree strongly	A.agree strongly	B.agree slightly	C.Neither agree nor disagree	C.Neither agree nor disagree	B.agree slightly	E.disagree strongly	D.disagree slightly				B. No	C.Don’t know	C.Don’t know	C.Don’t know
12	B.female	21	Undergraduate			C.Bladder infection or urinary tract infection (UTI)	D.Diarrea	E.Cold and flu			H.Measles	I.Skin or wound infection				A.YES	A.YES		A.YES	A.YES	A.YES	B.False	A.True	A.True	A.True	B.False	B.False	A.True	A.True	A.YES	C.Don't know	B.agree slightly	A.agree strongly	B.agree slightly	A.agree strongly	A.agree strongly	A.agree strongly	B.agree slightly	A.agree strongly	B.agree slightly	B.agree slightly	A.Doctor or nurse			B. No	B.When you’ve taken all of the antibiotics as directed	B. No	A.Yes
13	B.female	19	Undergraduate			C.Bladder infection or urinary tract infection (UTI)		E.Cold and flu	F.Fever			I.Skin or wound infection				A.YES	A.YES	A.YES		A.YES		B.False	A.True	A.True	A.True	B.False	B.False	A.True	A.True	A.YES	C.Don't know	B.agree slightly	A.agree strongly	A.agree strongly	A.agree strongly	A.agree strongly	A.agree strongly	A.agree strongly	A.agree strongly	A.agree strongly	B.agree slightly	A.Doctor or nurse			B. No	B.When you’ve taken all of the antibiotics as directed	B. No	C.Don’t know
14	A.male	18	Undergraduate				D.Diarrea	E.Cold and flu	F.Fever			I.Skin or wound infection	J.Sore throat			A.YES		A.YES		A.YES		B.False	B.False	A.True	A.True	B.False	B.False	A.True	A.True	A.YES	C.Don't know	B.agree slightly	A.agree strongly	A.agree strongly	A.agree strongly	A.agree strongly	A.agree strongly	B.agree slightly	A.agree strongly	D.disagree slightly	C.Neither agree nor disagree	A.Doctor or nurse			B. No	B.When you’ve taken all of the antibiotics as directed	B. No	A.Yes
15	B.female	22	Undergraduate			C.Bladder infection or urinary tract infection (UTI)				G.Malaria	H.Measles	I.Skin or wound infection				A.YES	A.YES	A.YES		A.YES	A.YES	B.False	A.True	A.True	A.True	B.False	B.False	A.True	A.True	A.YES	A.YES	A.agree strongly	A.agree strongly	A.agree strongly	A.agree strongly	A.agree strongly	A.agree strongly	A.agree strongly	A.agree strongly	A.agree strongly	A.agree strongly	A.Doctor or nurse			B. No	B.When you’ve taken all of the antibiotics as directed	B. No	B. No
16	A.male	21	Undergraduate		B.Gonorrea	C.Bladder infection or urinary tract infection (UTI)		E.Cold and flu	F.Fever		H.Measles	I.Skin or wound infection	J.Sore throat	K.Body aches	L.Headaches	A.YES	A.YES	A.YES		A.YES		A.True	A.True	A.True	A.True	A.True	A.True	B.False	A.True	C.Don't know	B.NO	B.agree slightly	A.agree strongly	A.agree strongly	A.agree strongly	A.agree strongly	B.agree slightly	C.Neither agree nor disagree	B.agree slightly	E.disagree strongly	B.agree slightly	A.Doctor or nurse			B. No	B.When you’ve taken all of the antibiotics as directed	B. No	A.Yes
17	B.female	21	Undergraduate								H.Measles	I.Skin or wound infection				A.YES	A.YES	A.YES		A.YES	A.YES	B.False	A.True	A.True	A.True	B.False	B.False	A.True	A.True	A.YES	C.Don't know	C.Neither agree nor disagree	A.agree strongly	B.agree slightly	B.agree slightly	A.agree strongly	A.agree strongly	A.agree strongly	A.agree strongly	C.Neither agree nor disagree	D.disagree slightly				B. No	B.When you’ve taken all of the antibiotics as directed	A.Yes	B. No
18	B.female	21	Undergraduate					E.Cold and flu		G.Malaria		I.Skin or wound infection		K.Body aches		A.YES	A.YES			A.YES		B.False	A.True	B.False	A.True	B.False	B.False	A.True	A.True	B.NO	B.NO	C.Neither agree nor disagree	A.agree strongly	C.Neither agree nor disagree	A.agree strongly	A.agree strongly	A.agree strongly	A.agree strongly	A.agree strongly	C.Neither agree nor disagree	C.Neither agree nor disagree				B. No	B.When you’ve taken all of the antibiotics as directed	B. No	B. No
19	A.male	18	Undergraduate			C.Bladder infection or urinary tract infection (UTI)	D.Diarrea	E.Cold and flu	F.Fever	G.Malaria	H.Measles	I.Skin or wound infection	J.Sore throat	K.Body aches	L.Headaches	A.YES	A.YES	A.YES		A.YES	A.YES	B.False	A.True	A.True	B.False	B.False	B.False	B.False	A.True	A.YES	B.NO	B.agree slightly	B.agree slightly	B.agree slightly	A.agree strongly	A.agree strongly	B.agree slightly	B.agree slightly	A.agree strongly	B.agree slightly	B.agree slightly				B. No	B.When you’ve taken all of the antibiotics as directed	A.Yes	A.Yes
20	B.female	21	Undergraduate						F.Fever			I.Skin or wound infection	J.Sore throat		L.Headaches	A.YES	A.YES			A.YES	A.YES	B.False	A.True	A.True	A.True	B.False	B.False	B.False	A.True	A.YES	C.Don't know	A.agree strongly	A.agree strongly	A.agree strongly	A.agree strongly	A.agree strongly	A.agree strongly	C.Neither agree nor disagree	A.agree strongly	D.disagree slightly	C.Neither agree nor disagree	A.Doctor or nurse			B. No	B.When you’ve taken all of the antibiotics as directed	B. No	B. No
21	B.female	19	Undergraduate			C.Bladder infection or urinary tract infection (UTI)		E.Cold and flu		G.Malaria		I.Skin or wound infection				A.YES				A.YES		B.False	A.True	A.True	A.True	B.False	B.False	A.True	A.True	A.YES	A.YES	C.Neither agree nor disagree	A.agree strongly	B.agree slightly	A.agree strongly	A.agree strongly	A.agree strongly	A.agree strongly	A.agree strongly	C.Neither agree nor disagree	C.Neither agree nor disagree				B. No	A.When you feel better	A.Yes	A.Yes
22	B.female	21	Undergraduate					E.Cold and flu	F.Fever			I.Skin or wound infection				A.YES				A.YES		A.True	A.True	A.True	A.True	B.False	B.False	A.True	A.True	B.NO	B.NO	C.Neither agree nor disagree	A.agree strongly	B.agree slightly	A.agree strongly	A.agree strongly	A.agree strongly	A.agree strongly	A.agree strongly	C.Neither agree nor disagree	B.agree slightly	A.Doctor or nurse			B. No	B.When you’ve taken all of the antibiotics as directed	B. No	C.Don’t know
23	A.male	20	Undergraduate			C.Bladder infection or urinary tract infection (UTI)										A.YES	A.YES	A.YES		A.YES	A.YES	B.False	A.True	A.True	A.True	B.False	B.False	A.True	B.False	A.YES	B.NO	A.agree strongly	A.agree strongly	A.agree strongly	A.agree strongly	A.agree strongly	B.agree slightly	A.agree strongly	A.agree strongly	B.agree slightly	A.agree strongly	A.Doctor or nurse			B. No	A.When you feel better	B. No	B. No
24	A.male	18	Undergraduate			C.Bladder infection or urinary tract infection (UTI)		E.Cold and flu				I.Skin or wound infection				A.YES	A.YES	A.YES		A.YES		B.False	A.True	A.True	A.True	B.False	B.False	B.False	A.True	A.YES	A.YES	B.agree slightly	A.agree strongly	B.agree slightly	A.agree strongly	A.agree strongly	B.agree slightly	B.agree slightly	A.agree strongly	D.disagree slightly	C.Neither agree nor disagree	A.Doctor or nurse			B. No	C.Don’t know	B. No	B. No
25	A.male	20	Undergraduate			C.Bladder infection or urinary tract infection (UTI)						I.Skin or wound infection				A.YES	A.YES	A.YES		A.YES	A.YES	B.False	A.True	A.True	A.True	B.False	B.False	A.True	A.True	A.YES	A.YES	A.agree strongly	A.agree strongly	A.agree strongly	A.agree strongly	A.agree strongly	A.agree strongly	A.agree strongly	A.agree strongly	B.agree slightly	C.Neither agree nor disagree	A.Doctor or nurse			B. No	B.When you’ve taken all of the antibiotics as directed	A.Yes	B. No
26	A.male	20	Undergraduate			C.Bladder infection or urinary tract infection (UTI)						I.Skin or wound infection				A.YES	A.YES			A.YES	A.YES	B.False	B.False	A.True	A.True	B.False	B.False	A.True	A.True	A.YES	B.NO	C.Neither agree nor disagree	A.agree strongly	B.agree slightly	B.agree slightly	A.agree strongly	A.agree strongly	A.agree strongly	A.agree strongly	C.Neither agree nor disagree	D.disagree slightly				B. No	C.Don’t know	B. No	B. No
27	B.female	19	Undergraduate	A.HIV/AIDS	B.Gonorrea	C.Bladder infection or urinary tract infection (UTI)				G.Malaria		I.Skin or wound infection				A.YES	A.YES			A.YES	A.YES	A.True	A.True	A.True	A.True	B.False	B.False	A.True	A.True	C.Don't know	A.YES	A.agree strongly	A.agree strongly	A.agree strongly	A.agree strongly	A.agree strongly	A.agree strongly	A.agree strongly	A.agree strongly	E.disagree strongly	C.Neither agree nor disagree	A.Doctor or nurse			B. No	A.When you feel better	A.Yes	C.Don’t know
28	B.female	21	Undergraduate					E.Cold and flu				I.Skin or wound infection								A.YES		A.True	A.True	A.True	B.False	B.False	B.False	B.False	A.True	C.Don't know	C.Don't know	B.agree slightly	A.agree strongly	C.Neither agree nor disagree	A.agree strongly	A.agree strongly	A.agree strongly	C.Neither agree nor disagree	A.agree strongly	D.disagree slightly	D.disagree slightly	A.Doctor or nurse			B. No	C.Don’t know	B. No	B. No
29	B.female	19	Undergraduate			C.Bladder infection or urinary tract infection (UTI)	D.Diarrea	E.Cold and flu	F.Fever			I.Skin or wound infection				A.YES	A.YES	A.YES		A.YES		B.False	A.True	A.True	A.True	B.False	B.False	A.True	A.True	A.YES	C.Don't know	D.disagree slightly	A.agree strongly	E.disagree strongly	B.agree slightly	A.agree strongly	A.agree strongly	A.agree strongly	A.agree strongly	C.Neither agree nor disagree	E.disagree strongly				B. No	B.When you’ve taken all of the antibiotics as directed	B. No	A.Yes
30	B.female	19	Undergraduate			C.Bladder infection or urinary tract infection (UTI)	D.Diarrea	E.Cold and flu	F.Fever			I.Skin or wound infection	J.Sore throat			A.YES	A.YES			A.YES	A.YES	A.True	A.True	A.True	A.True	B.False	B.False	A.True	A.True	A.YES	C.Don't know	B.agree slightly	A.agree strongly	A.agree strongly	A.agree strongly	A.agree strongly	A.agree strongly	B.agree slightly	A.agree strongly	D.disagree slightly	D.disagree slightly	A.Doctor or nurse			B. No	B.When you’ve taken all of the antibiotics as directed	A.Yes	B. No
31	B.female	19	Undergraduate					E.Cold and flu	F.Fever	G.Malaria		I.Skin or wound infection				A.YES	A.YES	A.YES		A.YES	A.YES	B.False	A.True	A.True	B.False	A.True	B.False	A.True	B.False	B.NO	C.Don't know	B.agree slightly	B.agree slightly	B.agree slightly	A.agree strongly	A.agree strongly	A.agree strongly	B.agree slightly	A.agree strongly	B.agree slightly	B.agree slightly	A.Doctor or nurse			B. No	B.When you’ve taken all of the antibiotics as directed	B. No	A.Yes
32	A.male	18	Undergraduate			C.Bladder infection or urinary tract infection (UTI)			F.Fever			I.Skin or wound infection				A.YES				A.YES		A.True	A.True	A.True	A.True	B.False	B.False	A.True	A.True	A.YES	B.NO	B.agree slightly	A.agree strongly	A.agree strongly	A.agree strongly	A.agree strongly	A.agree strongly	A.agree strongly	A.agree strongly	E.disagree strongly	C.Neither agree nor disagree	A.Doctor or nurse			B. No	B.When you’ve taken all of the antibiotics as directed	B. No	B. No
33	B.female	19	Undergraduate			C.Bladder infection or urinary tract infection (UTI)	D.Diarrea			G.Malaria		I.Skin or wound infection				A.YES				A.YES		B.False	B.False	A.True	A.True	B.False	B.False	A.True	A.True	A.YES	C.Don't know	C.Neither agree nor disagree	A.agree strongly	B.agree slightly	A.agree strongly	A.agree strongly	A.agree strongly	A.agree strongly	A.agree strongly	C.Neither agree nor disagree	D.disagree slightly	A.Doctor or nurse			B. No	B.When you’ve taken all of the antibiotics as directed	B. No	B. No
34	B.female	19	Undergraduate			C.Bladder infection or urinary tract infection (UTI)		E.Cold and flu		G.Malaria		I.Skin or wound infection				A.YES	A.YES	A.YES		A.YES	A.YES	B.False	A.True	A.True	B.False	B.False	B.False	A.True	A.True	C.Don't know	C.Don't know	B.agree slightly	A.agree strongly	A.agree strongly	A.agree strongly	A.agree strongly	A.agree strongly	C.Neither agree nor disagree	A.agree strongly	D.disagree slightly	E.disagree strongly				B. No	B.When you’ve taken all of the antibiotics as directed	B. No	B. No
35	B.female	24	Undergraduate						F.Fever			I.Skin or wound infection				A.YES	A.YES			A.YES	A.YES	B.False	A.True	A.True	A.True	B.False	B.False	A.True	A.True	A.YES	C.Don't know	B.agree slightly	A.agree strongly	A.agree strongly	A.agree strongly	A.agree strongly	B.agree slightly	A.agree strongly	A.agree strongly	B.agree slightly	D.disagree slightly	A.Doctor or nurse			C.Don’t know	B.When you’ve taken all of the antibiotics as directed	C.Don’t know	C.Don’t know
36	A.male	20	Undergraduate			C.Bladder infection or urinary tract infection (UTI)		E.Cold and flu				I.Skin or wound infection				A.YES				A.YES	A.YES	B.False	A.True	A.True	A.True	B.False	B.False	A.True	A.True	C.Don't know	C.Don't know	D.disagree slightly	B.agree slightly	C.Neither agree nor disagree	D.disagree slightly	B.agree slightly	E.disagree strongly	B.agree slightly	A.agree strongly	B.agree slightly	B.agree slightly				B. No	A.When you feel better	B. No	B. No
37	B.female	19	Undergraduate		B.Gonorrea	C.Bladder infection or urinary tract infection (UTI)	D.Diarrea		F.Fever	G.Malaria	H.Measles	I.Skin or wound infection				A.YES	A.YES	A.YES	A.YES	A.YES	A.YES	B.False	A.True	A.True	A.True	B.False	B.False	A.True	A.True	A.YES	A.YES	A.agree strongly	A.agree strongly	A.agree strongly	A.agree strongly	A.agree strongly	A.agree strongly	A.agree strongly	A.agree strongly	B.agree slightly	B.agree slightly	A.Doctor or nurse			B. No	B.When you’ve taken all of the antibiotics as directed	B. No	B. No
38	B.female	19	Undergraduate			C.Bladder infection or urinary tract infection (UTI)						I.Skin or wound infection	J.Sore throat			A.YES	A.YES	A.YES		A.YES	A.YES	B.False	A.True	A.True	A.True	B.False	B.False	A.True	A.True	A.YES	C.Don't know	A.agree strongly	A.agree strongly	A.agree strongly	A.agree strongly	A.agree strongly	A.agree strongly	A.agree strongly	A.agree strongly	A.agree strongly	B.agree slightly	A.Doctor or nurse			B. No	A.When you feel better	B. No	B. No
39	B.female	21	Undergraduate	A.HIV/AIDS	B.Gonorrea	C.Bladder infection or urinary tract infection (UTI)										A.YES	A.YES	A.YES		A.YES	A.YES	A.True	A.True	A.True	A.True	B.False	B.False	A.True	A.True	A.YES	A.YES	A.agree strongly	A.agree strongly	A.agree strongly	A.agree strongly	A.agree strongly	A.agree strongly	B.agree slightly	A.agree strongly	B.agree slightly	D.disagree slightly	A.Doctor or nurse			B. No	B.When you’ve taken all of the antibiotics as directed	A.Yes	B. No
40	B.female	21	Undergraduate			C.Bladder infection or urinary tract infection (UTI)				G.Malaria	H.Measles	I.Skin or wound infection				A.YES		A.YES		A.YES		B.False	A.True	B.False	A.True	B.False	B.False	B.False	A.True	A.YES	A.YES	A.agree strongly	A.agree strongly	A.agree strongly	A.agree strongly	A.agree strongly	A.agree strongly	B.agree slightly	A.agree strongly	B.agree slightly	B.agree slightly	A.Doctor or nurse			B. No	B.When you’ve taken all of the antibiotics as directed	A.Yes	A.Yes
41	B.female	19	Undergraduate					E.Cold and flu		G.Malaria	H.Measles	I.Skin or wound infection				A.YES	A.YES			A.YES	A.YES	B.False	A.True	B.False	A.True	B.False	B.False	A.True	A.True	C.Don't know	A.YES	B.agree slightly	A.agree strongly	C.Neither agree nor disagree	A.agree strongly	A.agree strongly	A.agree strongly	A.agree strongly	A.agree strongly	C.Neither agree nor disagree	C.Neither agree nor disagree	A.Doctor or nurse			B. No	B.When you’ve taken all of the antibiotics as directed	B. No	B. No
42	A.male	18	Undergraduate				D.Diarrea	E.Cold and flu				I.Skin or wound infection				A.YES	A.YES	A.YES	A.YES	A.YES	A.YES	B.False	A.True	A.True	A.True	B.False	B.False	A.True	A.True	A.YES	B.NO	B.agree slightly	B.agree slightly	C.Neither agree nor disagree	A.agree strongly	B.agree slightly	B.agree slightly	E.disagree strongly	B.agree slightly	E.disagree strongly	D.disagree slightly				B. No	B.When you’ve taken all of the antibiotics as directed	B. No	B. No
43	A.male	18	Undergraduate			C.Bladder infection or urinary tract infection (UTI)	D.Diarrea	E.Cold and flu	F.Fever			I.Skin or wound infection	J.Sore throat			A.YES	A.YES	A.YES		A.YES	A.YES	A.True	A.True	A.True	A.True	B.False	B.False	A.True	A.True	A.YES	A.YES	A.agree strongly	A.agree strongly	A.agree strongly	A.agree strongly	A.agree strongly	A.agree strongly	A.agree strongly	A.agree strongly	A.agree strongly	D.disagree slightly	A.Doctor or nurse			B. No	A.When you feel better	A.Yes	A.Yes
44	B.female	19	Undergraduate			C.Bladder infection or urinary tract infection (UTI)				G.Malaria	H.Measles	I.Skin or wound infection				A.YES	A.YES	A.YES		A.YES	A.YES	B.False	A.True	A.True	A.True	B.False	B.False	A.True	A.True	A.YES	A.YES	B.agree slightly	A.agree strongly	B.agree slightly	B.agree slightly	A.agree strongly	C.Neither agree nor disagree	A.agree strongly	A.agree strongly	C.Neither agree nor disagree	C.Neither agree nor disagree				B. No	B.When you’ve taken all of the antibiotics as directed	B. No	B. No
45	B.female	19	Undergraduate								H.Measles	I.Skin or wound infection	J.Sore throat	K.Body aches		A.YES	A.YES	A.YES		A.YES	A.YES	A.True	A.True	A.True	A.True	B.False	B.False	A.True	A.True	A.YES	A.YES	A.agree strongly	A.agree strongly	A.agree strongly	A.agree strongly	A.agree strongly	A.agree strongly	A.agree strongly	A.agree strongly	A.agree strongly	A.agree strongly				B. No	B.When you’ve taken all of the antibiotics as directed	A.Yes	A.Yes
46	A.male	20	Undergraduate			C.Bladder infection or urinary tract infection (UTI)		E.Cold and flu	F.Fever	G.Malaria	H.Measles	I.Skin or wound infection				A.YES	A.YES			A.YES		B.False	A.True	B.False	A.True	B.False	B.False	A.True	A.True	A.YES	B.NO	A.agree strongly	A.agree strongly	A.agree strongly	A.agree strongly	A.agree strongly	A.agree strongly	A.agree strongly	A.agree strongly	A.agree strongly	A.agree strongly	A.Doctor or nurse			A.Yes	B.When you’ve taken all of the antibiotics as directed	A.Yes	A.Yes
47	B.female	21	Undergraduate					E.Cold and flu				I.Skin or wound infection				A.YES	A.YES	A.YES		A.YES	A.YES	B.False	A.True	A.True	A.True	B.False	B.False	A.True	A.True	A.YES	C.Don't know	A.agree strongly	A.agree strongly	A.agree strongly	A.agree strongly	A.agree strongly	A.agree strongly	A.agree strongly	A.agree strongly	B.agree slightly	D.disagree slightly	A.Doctor or nurse			B. No	B.When you’ve taken all of the antibiotics as directed	B. No	B. No
48	A.male	18	Undergraduate			C.Bladder infection or urinary tract infection (UTI)						I.Skin or wound infection				A.YES	A.YES			A.YES	A.YES	B.False	A.True	A.True	A.True	B.False	B.False	A.True	A.True	A.YES	A.YES	B.agree slightly	A.agree strongly	B.agree slightly	A.agree strongly	A.agree strongly	A.agree strongly	A.agree strongly	A.agree strongly	A.agree strongly	B.agree slightly	A.Doctor or nurse			B. No	B.When you’ve taken all of the antibiotics as directed	B. No	B. No
49	B.female	21	Undergraduate			C.Bladder infection or urinary tract infection (UTI)						I.Skin or wound infection				A.YES	A.YES			A.YES		B.False	A.True	A.True	A.True	B.False	B.False	A.True	A.True	A.YES	C.Don't know	C.Neither agree nor disagree	A.agree strongly	B.agree slightly	A.agree strongly	A.agree strongly	A.agree strongly	C.Neither agree nor disagree	B.agree slightly	B.agree slightly	D.disagree slightly	A.Doctor or nurse			B. No	B.When you’ve taken all of the antibiotics as directed	C.Don’t know	C.Don’t know
50	A.male	18	Undergraduate		B.Gonorrea	C.Bladder infection or urinary tract infection (UTI)		E.Cold and flu	F.Fever			I.Skin or wound infection	J.Sore throat			A.YES	A.YES	A.YES		A.YES	A.YES	B.False	A.True	A.True	A.True	B.False	B.False	A.True	A.True	A.YES	A.YES	A.agree strongly	A.agree strongly	B.agree slightly	A.agree strongly	A.agree strongly	A.agree strongly	B.agree slightly	A.agree strongly	D.disagree slightly	C.Neither agree nor disagree	A.Doctor or nurse			B. No	A.When you feel better	B. No	A.Yes
51	B.female	22	Undergraduate		B.Gonorrea	C.Bladder infection or urinary tract infection (UTI)		E.Cold and flu				I.Skin or wound infection	J.Sore throat			A.YES		A.YES	A.YES	A.YES		B.False	A.True	B.False	A.True	B.False	B.False	A.True	A.True	C.Don't know	C.Don't know	D.disagree slightly	A.agree strongly	B.agree slightly	D.disagree slightly	A.agree strongly	A.agree strongly	A.agree strongly	A.agree strongly	C.Neither agree nor disagree	D.disagree slightly		C.Family member or friend	E.others	C.Don’t know	C.Don’t know	C.Don’t know	C.Don’t know
52	B.female	19	Undergraduate	A.HIV/AIDS	B.Gonorrea	C.Bladder infection or urinary tract infection (UTI)	D.Diarrea			G.Malaria	H.Measles	I.Skin or wound infection				A.YES		A.YES		A.YES		B.False	B.False	A.True	A.True	B.False	B.False	A.True	A.True	C.Don't know	C.Don't know	D.disagree slightly	C.Neither agree nor disagree	D.disagree slightly	B.agree slightly	C.Neither agree nor disagree	D.disagree slightly	E.disagree strongly	C.Neither agree nor disagree	E.disagree strongly	D.disagree slightly	A.Doctor or nurse			C.Don’t know	A.When you feel better	C.Don’t know	C.Don’t know
53	B.female	19	Undergraduate			C.Bladder infection or urinary tract infection (UTI)		E.Cold and flu		G.Malaria	H.Measles	I.Skin or wound infection				A.YES	A.YES	A.YES		A.YES		A.True	A.True	A.True	A.True	B.False	B.False	B.False	A.True	B.NO	B.NO	B.agree slightly	A.agree strongly	A.agree strongly	A.agree strongly	A.agree strongly	A.agree strongly	A.agree strongly	A.agree strongly	D.disagree slightly	C.Neither agree nor disagree	A.Doctor or nurse			B. No	B.When you’ve taken all of the antibiotics as directed	B. No	B. No
54	A.male	20	Undergraduate			C.Bladder infection or urinary tract infection (UTI)				G.Malaria		I.Skin or wound infection				A.YES	A.YES	A.YES		A.YES	A.YES	B.False	A.True	A.True	A.True	B.False	B.False	A.True	A.True	A.YES	B.NO	A.agree strongly	A.agree strongly	A.agree strongly	A.agree strongly	A.agree strongly	A.agree strongly	A.agree strongly	A.agree strongly	B.agree slightly	E.disagree strongly	A.Doctor or nurse			B. No	B.When you’ve taken all of the antibiotics as directed	B. No	B. No
55	A.male	20	Undergraduate			C.Bladder infection or urinary tract infection (UTI)	D.Diarrea					I.Skin or wound infection				A.YES	A.YES	A.YES		A.YES	A.YES	B.False	A.True	A.True	A.True	B.False	B.False	A.True	A.True	A.YES	A.YES	C.Neither agree nor disagree	A.agree strongly	B.agree slightly	B.agree slightly	A.agree strongly	A.agree strongly	B.agree slightly	A.agree strongly	D.disagree slightly	E.disagree strongly				B. No	B.When you’ve taken all of the antibiotics as directed	B. No	B. No
56	A.male	18	Undergraduate				D.Diarrea	E.Cold and flu		G.Malaria		I.Skin or wound infection				A.YES	A.YES			A.YES		A.True	A.True	A.True	A.True	B.False	B.False	A.True	A.True	B.NO	B.NO	B.agree slightly	A.agree strongly	A.agree strongly	A.agree strongly	A.agree strongly	A.agree strongly	B.agree slightly	A.agree strongly	B.agree slightly	B.agree slightly	A.Doctor or nurse			B. No	B.When you’ve taken all of the antibiotics as directed	B. No	B. No
57	B.female	21	Undergraduate			C.Bladder infection or urinary tract infection (UTI)		E.Cold and flu				I.Skin or wound infection				A.YES	A.YES	A.YES		A.YES		B.False	A.True	A.True	A.True	B.False	B.False	A.True	A.True	A.YES	A.YES	A.agree strongly	B.agree slightly	B.agree slightly	A.agree strongly	A.agree strongly	A.agree strongly	A.agree strongly	A.agree strongly	A.agree strongly	B.agree slightly	A.Doctor or nurse			B. No	B.When you’ve taken all of the antibiotics as directed	A.Yes	B. No
58	B.female	22	Undergraduate						F.Fever			I.Skin or wound infection				A.YES	A.YES	A.YES		A.YES	A.YES	A.True	A.True	A.True	A.True	B.False	B.False	B.False	A.True	C.Don't know	C.Don't know	A.agree strongly	A.agree strongly	A.agree strongly	A.agree strongly	A.agree strongly	B.agree slightly	B.agree slightly	A.agree strongly	D.disagree slightly	D.disagree slightly	A.Doctor or nurse			C.Don’t know	A.When you feel better	A.Yes	B. No
59	A.male	20	Undergraduate		B.Gonorrea	C.Bladder infection or urinary tract infection (UTI)				G.Malaria	H.Measles	I.Skin or wound infection				A.YES	A.YES	A.YES	A.YES	A.YES	A.YES	B.False	A.True	A.True	A.True	B.False	B.False	A.True	A.True	C.Don't know	C.Don't know	C.Neither agree nor disagree	A.agree strongly	C.Neither agree nor disagree	A.agree strongly	A.agree strongly	A.agree strongly	A.agree strongly	A.agree strongly	C.Neither agree nor disagree	E.disagree strongly	A.Doctor or nurse			B. No	B.When you’ve taken all of the antibiotics as directed	A.Yes	C.Don’t know
60	A.male	20	Undergraduate					E.Cold and flu	F.Fever	G.Malaria		I.Skin or wound infection				A.YES	A.YES	A.YES		A.YES	A.YES	B.False	A.True	A.True	A.True	B.False	B.False	A.True	A.True	A.YES	C.Don't know	B.agree slightly	B.agree slightly	C.Neither agree nor disagree	A.agree strongly	B.agree slightly	A.agree strongly	B.agree slightly	A.agree strongly	D.disagree slightly	E.disagree strongly	A.Doctor or nurse			B. No	B.When you’ve taken all of the antibiotics as directed	B. No	A.Yes
61	B.female	21	Undergraduate	A.HIV/AIDS		C.Bladder infection or urinary tract infection (UTI)				G.Malaria		I.Skin or wound infection				A.YES	A.YES	A.YES		A.YES	A.YES	A.True	A.True	A.True	A.True	B.False	B.False	A.True	A.True	A.YES	A.YES	B.agree slightly	A.agree strongly	A.agree strongly	A.agree strongly	A.agree strongly	A.agree strongly	A.agree strongly	A.agree strongly	E.disagree strongly	D.disagree slightly				B. No	B.When you’ve taken all of the antibiotics as directed	A.Yes	B. No
62	B.female	21	Undergraduate			C.Bladder infection or urinary tract infection (UTI)				G.Malaria		I.Skin or wound infection								A.YES		B.False	A.True	A.True	A.True	B.False	B.False	A.True	A.True	B.NO	C.Don't know	C.Neither agree nor disagree	A.agree strongly	B.agree slightly	A.agree strongly	A.agree strongly	C.Neither agree nor disagree	C.Neither agree nor disagree	A.agree strongly	D.disagree slightly	E.disagree strongly	A.Doctor or nurse			C.Don’t know	B.When you’ve taken all of the antibiotics as directed	C.Don’t know	B. No
63	B.female	21	Undergraduate							G.Malaria		I.Skin or wound infection				A.YES	A.YES		A.YES	A.YES		A.True	A.True	A.True	A.True	B.False	B.False	A.True	A.True	A.YES	C.Don't know	A.agree strongly	A.agree strongly	B.agree slightly	A.agree strongly	A.agree strongly	A.agree strongly	B.agree slightly	A.agree strongly	B.agree slightly	D.disagree slightly	A.Doctor or nurse			B. No	B.When you’ve taken all of the antibiotics as directed	B. No	A.Yes
64	A.male	18	Undergraduate	A.HIV/AIDS						G.Malaria		I.Skin or wound infection				A.YES	A.YES	A.YES		A.YES	A.YES	B.False	A.True	A.True	A.True	B.False	B.False	A.True	A.True	C.Don't know	C.Don't know	A.agree strongly	A.agree strongly	A.agree strongly	A.agree strongly	A.agree strongly	A.agree strongly	A.agree strongly	A.agree strongly	C.Neither agree nor disagree	E.disagree strongly	A.Doctor or nurse			B. No	B.When you’ve taken all of the antibiotics as directed	C.Don’t know	C.Don’t know
65	B.female	21	Undergraduate		B.Gonorrea					G.Malaria	H.Measles	I.Skin or wound infection				A.YES	A.YES	A.YES		A.YES	A.YES	A.True	A.True	A.True	A.True	B.False	B.False	A.True	A.True	A.YES	A.YES	A.agree strongly	A.agree strongly	A.agree strongly	A.agree strongly	A.agree strongly	A.agree strongly	B.agree slightly	A.agree strongly	B.agree slightly	B.agree slightly	A.Doctor or nurse			B. No	B.When you’ve taken all of the antibiotics as directed	B. No	B. No
66	A.male	18	Undergraduate					E.Cold and flu	F.Fever			I.Skin or wound infection		K.Body aches		A.YES	A.YES			A.YES	A.YES	B.False	A.True	A.True	A.True	B.False	B.False	B.False	A.True	A.YES	B.NO	B.agree slightly	B.agree slightly	C.Neither agree nor disagree	B.agree slightly	B.agree slightly	A.agree strongly	B.agree slightly	A.agree strongly	D.disagree slightly	E.disagree strongly	A.Doctor or nurse			B. No	B.When you’ve taken all of the antibiotics as directed	C.Don’t know	A.Yes
67	A.male	18	Undergraduate	A.HIV/AIDS	B.Gonorrea					G.Malaria		I.Skin or wound infection				A.YES	A.YES	A.YES		A.YES	A.YES	B.False	A.True	A.True	A.True	B.False	B.False	A.True	A.True	C.Don't know	B.NO	C.Neither agree nor disagree	B.agree slightly	B.agree slightly	A.agree strongly	A.agree strongly	A.agree strongly	A.agree strongly	A.agree strongly	D.disagree slightly	D.disagree slightly				B. No	B.When you’ve taken all of the antibiotics as directed	C.Don’t know	B. No
68	B.female	21	Undergraduate					E.Cold and flu		G.Malaria		I.Skin or wound infection				A.YES	A.YES					B.False	A.True	A.True	A.True	B.False	B.False	A.True	A.True	A.YES	A.YES	A.agree strongly	A.agree strongly	A.agree strongly	A.agree strongly	A.agree strongly	A.agree strongly	A.agree strongly	A.agree strongly	A.agree strongly	B.agree slightly	A.Doctor or nurse			B. No	B.When you’ve taken all of the antibiotics as directed	A.Yes	B. No
69	B.female	21	Undergraduate				D.Diarrea					I.Skin or wound infection				A.YES	A.YES	A.YES		A.YES	A.YES	B.False	A.True	A.True	A.True	B.False	B.False	A.True	A.True	A.YES	C.Don't know	A.agree strongly	A.agree strongly	B.agree slightly	A.agree strongly	A.agree strongly	A.agree strongly	B.agree slightly	A.agree strongly	D.disagree slightly	A.agree strongly	A.Doctor or nurse			B. No	B.When you’ve taken all of the antibiotics as directed	B. No	A.Yes
70	A.male	18	Undergraduate		B.Gonorrea	C.Bladder infection or urinary tract infection (UTI)	D.Diarrea		F.Fever	G.Malaria		I.Skin or wound infection	J.Sore throat			A.YES	A.YES	A.YES		A.YES	A.YES	B.False	A.True	A.True	A.True	B.False	B.False	A.True	A.True	A.YES	A.YES	A.agree strongly	A.agree strongly	A.agree strongly	A.agree strongly	A.agree strongly	A.agree strongly	A.agree strongly	A.agree strongly	B.agree slightly	E.disagree strongly	A.Doctor or nurse			B. No	B.When you’ve taken all of the antibiotics as directed	B. No	A.Yes
71	B.female	19	Undergraduate			C.Bladder infection or urinary tract infection (UTI)		E.Cold and flu	F.Fever	G.Malaria		I.Skin or wound infection	J.Sore throat			A.YES	A.YES			A.YES	A.YES	B.False	A.True	A.True	A.True	B.False	B.False	A.True	A.True	B.NO	C.Don't know	D.disagree slightly	C.Neither agree nor disagree	D.disagree slightly	B.agree slightly	B.agree slightly	A.agree strongly	B.agree slightly	A.agree strongly	D.disagree slightly	D.disagree slightly	A.Doctor or nurse			A.Yes	A.When you feel better	A.Yes	B. No
72	B.female	19	Undergraduate			C.Bladder infection or urinary tract infection (UTI)				G.Malaria		I.Skin or wound infection				A.YES	A.YES	A.YES		A.YES	A.YES	B.False	A.True	B.False	A.True	B.False	B.False	B.False	A.True	C.Don't know	C.Don't know	D.disagree slightly	A.agree strongly	B.agree slightly	B.agree slightly	A.agree strongly	A.agree strongly	A.agree strongly	A.agree strongly	C.Neither agree nor disagree	D.disagree slightly				B. No	B.When you’ve taken all of the antibiotics as directed	B. No	B. No
73	B.female	19	Undergraduate			C.Bladder infection or urinary tract infection (UTI)		E.Cold and flu		G.Malaria		I.Skin or wound infection				A.YES		A.YES		A.YES		A.True	A.True	A.True	A.True	B.False	B.False	A.True	A.True	C.Don't know	C.Don't know	B.agree slightly	A.agree strongly	A.agree strongly	A.agree strongly	A.agree strongly	A.agree strongly	B.agree slightly	A.agree strongly	D.disagree slightly	E.disagree strongly	A.Doctor or nurse			B. No	B.When you’ve taken all of the antibiotics as directed	B. No	B. No
74	A.male	18	Undergraduate			C.Bladder infection or urinary tract infection (UTI)						I.Skin or wound infection	J.Sore throat		L.Headaches	A.YES	A.YES	A.YES	A.YES	A.YES	A.YES	A.True	A.True	A.True	A.True	B.False	B.False	A.True	A.True	A.YES	C.Don't know	A.agree strongly	A.agree strongly	A.agree strongly	A.agree strongly	A.agree strongly	B.agree slightly	A.agree strongly	A.agree strongly	A.agree strongly	E.disagree strongly	A.Doctor or nurse			B. No	B.When you’ve taken all of the antibiotics as directed	B. No	B. No
75	B.female	22	Undergraduate						F.Fever			I.Skin or wound infection				A.YES						B.False	A.True	A.True	A.True	B.False	B.False	B.False	A.True	C.Don't know	C.Don't know	A.agree strongly	A.agree strongly	B.agree slightly	A.agree strongly	A.agree strongly	A.agree strongly	A.agree strongly	A.agree strongly	C.Neither agree nor disagree	C.Neither agree nor disagree	A.Doctor or nurse			B. No	B.When you’ve taken all of the antibiotics as directed	A.Yes	B. No
76	B.female	21	Undergraduate				D.Diarrea	E.Cold and flu	F.Fever			I.Skin or wound infection	J.Sore throat	K.Body aches	L.Headaches	A.YES	A.YES	A.YES		A.YES	A.YES	B.False	A.True	A.True	A.True	B.False	B.False	B.False	A.True	C.Don't know	C.Don't know	C.Neither agree nor disagree	A.agree strongly	B.agree slightly	A.agree strongly	B.agree slightly	C.Neither agree nor disagree	C.Neither agree nor disagree	A.agree strongly	D.disagree slightly	C.Neither agree nor disagree				B. No	A.When you feel better	A.Yes	B. No
77	A.male	20	Undergraduate	A.HIV/AIDS	B.Gonorrea	C.Bladder infection or urinary tract infection (UTI)				G.Malaria	H.Measles	I.Skin or wound infection				A.YES	A.YES			A.YES		B.False	A.True	A.True	B.False	B.False	B.False	A.True	A.True	C.Don't know	C.Don't know	A.agree strongly	A.agree strongly	A.agree strongly	A.agree strongly	B.agree slightly	A.agree strongly	C.Neither agree nor disagree	A.agree strongly	D.disagree slightly	D.disagree slightly	A.Doctor or nurse			B. No	C.Don’t know	C.Don’t know	C.Don’t know
78	B.female	19	Undergraduate		B.Gonorrea	C.Bladder infection or urinary tract infection (UTI)						I.Skin or wound infection				A.YES	A.YES			A.YES	A.YES	B.False	A.True	A.True	A.True	B.False	B.False	A.True	A.True	A.YES	C.Don't know	A.agree strongly	A.agree strongly	B.agree slightly	A.agree strongly	A.agree strongly	A.agree strongly	A.agree strongly	A.agree strongly	A.agree strongly	C.Neither agree nor disagree	A.Doctor or nurse			B. No	B.When you’ve taken all of the antibiotics as directed	B. No	B. No
79	A.male	18	Undergraduate		B.Gonorrea	C.Bladder infection or urinary tract infection (UTI)		E.Cold and flu				I.Skin or wound infection				A.YES	A.YES	A.YES		A.YES	A.YES	B.False	A.True	A.True	A.True	B.False	B.False	A.True	A.True	A.YES	A.YES	C.Neither agree nor disagree	B.agree slightly	C.Neither agree nor disagree	A.agree strongly	B.agree slightly	B.agree slightly	B.agree slightly	A.agree strongly	E.disagree strongly	C.Neither agree nor disagree				B. No	B.When you’ve taken all of the antibiotics as directed	B. No	A.Yes
80	B.female	21	Undergraduate	A.HIV/AIDS						G.Malaria	H.Measles	I.Skin or wound infection				A.YES				A.YES	A.YES	B.False	A.True	A.True	A.True	B.False	B.False	A.True	A.True	C.Don't know	C.Don't know	B.agree slightly	A.agree strongly	A.agree strongly	A.agree strongly	A.agree strongly	C.Neither agree nor disagree	B.agree slightly	A.agree strongly	D.disagree slightly	D.disagree slightly	A.Doctor or nurse			B. No	B.When you’ve taken all of the antibiotics as directed	A.Yes	A.Yes
81	A.male	20	Undergraduate			C.Bladder infection or urinary tract infection (UTI)						I.Skin or wound infection				A.YES	A.YES	A.YES		A.YES	A.YES	B.False	A.True	A.True	A.True	B.False	B.False	A.True	A.True	A.YES	C.Don't know	B.agree slightly	A.agree strongly	A.agree strongly	A.agree strongly	A.agree strongly	A.agree strongly	B.agree slightly	A.agree strongly	D.disagree slightly	E.disagree strongly	A.Doctor or nurse			B. No	B.When you’ve taken all of the antibiotics as directed	B. No	B. No
82	A.male	21	Undergraduate			C.Bladder infection or urinary tract infection (UTI)			F.Fever	G.Malaria		I.Skin or wound infection				A.YES	A.YES			A.YES	A.YES	B.False	A.True	B.False	A.True	B.False	B.False	A.True	A.True	A.YES	B.NO	B.agree slightly	A.agree strongly	A.agree strongly	A.agree strongly	A.agree strongly	A.agree strongly	A.agree strongly	A.agree strongly	B.agree slightly	C.Neither agree nor disagree	A.Doctor or nurse			B. No	B.When you’ve taken all of the antibiotics as directed	B. No	B. No
83	B.female	19	Undergraduate				D.Diarrea					I.Skin or wound infection					A.YES	A.YES		A.YES	A.YES	B.False	B.False	A.True	A.True	B.False	B.False	A.True	A.True	B.NO	B.NO	C.Neither agree nor disagree	A.agree strongly	B.agree slightly	A.agree strongly	A.agree strongly	C.Neither agree nor disagree	A.agree strongly	A.agree strongly	C.Neither agree nor disagree	E.disagree strongly				B. No	B.When you’ve taken all of the antibiotics as directed	C.Don’t know	B. No
84	B.female	21	Undergraduate	A.HIV/AIDS	B.Gonorrea	C.Bladder infection or urinary tract infection (UTI)				G.Malaria	H.Measles	I.Skin or wound infection				A.YES	A.YES	A.YES		A.YES	A.YES	B.False	A.True	A.True	A.True	B.False	B.False	A.True	A.True	A.YES	C.Don't know	A.agree strongly	A.agree strongly	A.agree strongly	A.agree strongly	A.agree strongly	A.agree strongly	A.agree strongly	A.agree strongly	E.disagree strongly	E.disagree strongly	A.Doctor or nurse			B. No	B.When you’ve taken all of the antibiotics as directed	B. No	B. No
85	A.male	21	Undergraduate			C.Bladder infection or urinary tract infection (UTI)			F.Fever	G.Malaria		I.Skin or wound infection				A.YES	A.YES			A.YES	A.YES	B.False	A.True	B.False	A.True	B.False	B.False	A.True	A.True	A.YES	B.NO	B.agree slightly	A.agree strongly	A.agree strongly	A.agree strongly	A.agree strongly	A.agree strongly	A.agree strongly	A.agree strongly	B.agree slightly	C.Neither agree nor disagree	A.Doctor or nurse			B. No	B.When you’ve taken all of the antibiotics as directed	B. No	B. No
86	A.male	20	Undergraduate			C.Bladder infection or urinary tract infection (UTI)				G.Malaria		I.Skin or wound infection	J.Sore throat				A.YES			A.YES		B.False	A.True	A.True	A.True	B.False	B.False	A.True	A.True	B.NO	B.NO	C.Neither agree nor disagree	B.agree slightly	C.Neither agree nor disagree	B.agree slightly	B.agree slightly	C.Neither agree nor disagree	B.agree slightly	B.agree slightly	E.disagree strongly	D.disagree slightly	A.Doctor or nurse		E.others	B. No	B.When you’ve taken all of the antibiotics as directed	B. No	B. No
87	B.female	19	Undergraduate								H.Measles	I.Skin or wound infection				A.YES				A.YES	A.YES	B.False	A.True	A.True	A.True	B.False	B.False	A.True	A.True	A.YES	A.YES	A.agree strongly	A.agree strongly	A.agree strongly	A.agree strongly	A.agree strongly	A.agree strongly	A.agree strongly	A.agree strongly	A.agree strongly	D.disagree slightly	A.Doctor or nurse			B. No	B.When you’ve taken all of the antibiotics as directed	B. No	B. No
88	B.female	19	Undergraduate			C.Bladder infection or urinary tract infection (UTI)		E.Cold and flu	F.Fever		H.Measles	I.Skin or wound infection	J.Sore throat			A.YES	A.YES	A.YES		A.YES	A.YES	A.True	A.True	A.True	A.True	B.False	B.False	B.False	A.True	A.YES	A.YES	A.agree strongly	A.agree strongly	A.agree strongly	A.agree strongly	A.agree strongly	A.agree strongly	A.agree strongly	A.agree strongly	C.Neither agree nor disagree	B.agree slightly	A.Doctor or nurse			B. No	A.When you feel better	B. No	C.Don’t know
89	A.male	24	Undergraduate		B.Gonorrea	C.Bladder infection or urinary tract infection (UTI)			F.Fever			I.Skin or wound infection	J.Sore throat			A.YES	A.YES	A.YES	A.YES	A.YES	A.YES	B.False	A.True	A.True	A.True	B.False	B.False	A.True	A.True	A.YES	A.YES	A.agree strongly	A.agree strongly	D.disagree slightly	A.agree strongly	A.agree strongly	A.agree strongly	A.agree strongly	A.agree strongly	E.disagree strongly	B.agree slightly	A.Doctor or nurse	C.Family member or friend		B. No	B.When you’ve taken all of the antibiotics as directed	B. No	B. No
90	B.female	19	Undergraduate					E.Cold and flu		G.Malaria		I.Skin or wound infection				A.YES	A.YES			A.YES		B.False	A.True	B.False	B.False	B.False	B.False	B.False	A.True	A.YES	B.NO	C.Neither agree nor disagree	A.agree strongly	C.Neither agree nor disagree	A.agree strongly	A.agree strongly	A.agree strongly	A.agree strongly	A.agree strongly	C.Neither agree nor disagree	C.Neither agree nor disagree				B. No	B.When you’ve taken all of the antibiotics as directed	B. No	B. No
91	A.male	18	Undergraduate				D.Diarrea	E.Cold and flu	F.Fever			I.Skin or wound infection	J.Sore throat	K.Body aches	L.Headaches	A.YES	A.YES	A.YES		A.YES	A.YES	B.False	A.True	A.True	A.True	B.False	B.False	A.True	A.True	A.YES	A.YES	B.agree slightly	A.agree strongly	C.Neither agree nor disagree	A.agree strongly	A.agree strongly	C.Neither agree nor disagree	C.Neither agree nor disagree	A.agree strongly	D.disagree slightly	D.disagree slightly	A.Doctor or nurse			B. No	B.When you’ve taken all of the antibiotics as directed	B. No	A.Yes
92	A.male	18	Undergraduate				D.Diarrea		F.Fever			I.Skin or wound infection				A.YES	A.YES	A.YES	A.YES	A.YES		A.True	A.True	A.True	A.True	A.True	A.True	A.True	A.True	C.Don't know	C.Don't know	E.disagree strongly	E.disagree strongly	E.disagree strongly	E.disagree strongly	E.disagree strongly	E.disagree strongly	E.disagree strongly	D.disagree slightly	E.disagree strongly	E.disagree strongly		C.Family member or friend		A.Yes	C.Don’t know	C.Don’t know	C.Don’t know
93	A.male	18	Undergraduate			C.Bladder infection or urinary tract infection (UTI)		E.Cold and flu		G.Malaria		I.Skin or wound infection				A.YES	A.YES			A.YES	A.YES	B.False	A.True	A.True	A.True	B.False	B.False	A.True	A.True	A.YES	C.Don't know	B.agree slightly	B.agree slightly	B.agree slightly	A.agree strongly	A.agree strongly	A.agree strongly	A.agree strongly	A.agree strongly	C.Neither agree nor disagree	D.disagree slightly	A.Doctor or nurse			B. No	B.When you’ve taken all of the antibiotics as directed	B. No	B. No
94	A.male	18	Undergraduate									I.Skin or wound infection				A.YES	A.YES			A.YES	A.YES	B.False	A.True	A.True	B.False	B.False	B.False	B.False	A.True	A.YES	B.NO	A.agree strongly	A.agree strongly	A.agree strongly	A.agree strongly	A.agree strongly	A.agree strongly	A.agree strongly	A.agree strongly	C.Neither agree nor disagree	D.disagree slightly	A.Doctor or nurse			B. No	B.When you’ve taken all of the antibiotics as directed	A.Yes	B. No
95	B.female	19	Undergraduate		B.Gonorrea	C.Bladder infection or urinary tract infection (UTI)	D.Diarrea	E.Cold and flu			H.Measles	I.Skin or wound infection				A.YES	A.YES			A.YES	A.YES	B.False	A.True	A.True	A.True	B.False	B.False	B.False	B.False	A.YES	A.YES	B.agree slightly	A.agree strongly	A.agree strongly	A.agree strongly	A.agree strongly	A.agree strongly	A.agree strongly	A.agree strongly	C.Neither agree nor disagree	E.disagree strongly	A.Doctor or nurse			B. No	B.When you’ve taken all of the antibiotics as directed	B. No	A.Yes
96	B.female	19	Undergraduate	A.HIV/AIDS		C.Bladder infection or urinary tract infection (UTI)	D.Diarrea	E.Cold and flu				I.Skin or wound infection				A.YES	A.YES	A.YES		A.YES	A.YES	B.False	A.True	A.True	A.True	B.False	B.False	A.True	A.True	A.YES	C.Don't know	B.agree slightly	A.agree strongly	B.agree slightly	A.agree strongly	A.agree strongly	A.agree strongly	A.agree strongly	A.agree strongly	A.agree strongly	B.agree slightly	A.Doctor or nurse			B. No	A.When you feel better	B. No	A.Yes
97	A.male	20	Undergraduate					E.Cold and flu	F.Fever			I.Skin or wound infection	J.Sore throat			A.YES	A.YES	A.YES		A.YES	A.YES	B.False	A.True	A.True	A.True	B.False	B.False	A.True	A.True	A.YES	A.YES	C.Neither agree nor disagree	B.agree slightly	B.agree slightly	B.agree slightly	A.agree strongly	A.agree strongly	B.agree slightly	A.agree strongly	D.disagree slightly	E.disagree strongly				B. No	A.When you feel better	B. No	B. No
98	B.female	21	Undergraduate											K.Body aches	L.Headaches	A.YES	A.YES			A.YES		A.True	A.True	A.True	A.True	B.False	B.False	B.False	A.True	C.Don't know	A.YES	C.Neither agree nor disagree	B.agree slightly	C.Neither agree nor disagree	B.agree slightly	A.agree strongly	B.agree slightly	A.agree strongly	A.agree strongly	C.Neither agree nor disagree	A.agree strongly	A.Doctor or nurse			B. No	B.When you’ve taken all of the antibiotics as directed	B. No	B. No
99	B.female	19	Undergraduate									I.Skin or wound infection				A.YES						B.False	A.True	A.True	B.False	B.False	B.False	A.True	A.True	A.YES	A.YES	D.disagree slightly	C.Neither agree nor disagree	D.disagree slightly	B.agree slightly	C.Neither agree nor disagree	D.disagree slightly	E.disagree strongly	C.Neither agree nor disagree	E.disagree strongly	D.disagree slightly	A.Doctor or nurse			B. No	C.Don’t know	B. No	B. No
100	A.male	21	Undergraduate		B.Gonorrea					G.Malaria	H.Measles	I.Skin or wound infection				A.YES		A.YES		A.YES		B.False	A.True	A.True	A.True	B.False	B.False	B.False	A.True	B.NO	C.Don't know	C.Neither agree nor disagree	A.agree strongly	B.agree slightly	A.agree strongly	A.agree strongly	A.agree strongly	B.agree slightly	A.agree strongly	D.disagree slightly	D.disagree slightly	A.Doctor or nurse			B. No	B.When you’ve taken all of the antibiotics as directed	B. No	B. No
101	A.male	21	Undergraduate					E.Cold and flu		G.Malaria	H.Measles	I.Skin or wound infection				A.YES	A.YES	A.YES		A.YES	A.YES	A.True	A.True	A.True	A.True	B.False	B.False	A.True	A.True	A.YES	A.YES	A.agree strongly	A.agree strongly	A.agree strongly	A.agree strongly	A.agree strongly	A.agree strongly	B.agree slightly	A.agree strongly	C.Neither agree nor disagree	A.agree strongly	A.Doctor or nurse			B. No	B.When you’ve taken all of the antibiotics as directed	B. No	B. No
102	B.female	18	Undergraduate					E.Cold and flu	F.Fever			I.Skin or wound infection		K.Body aches		A.YES	A.YES	A.YES		A.YES	A.YES	A.True	A.True	A.True	A.True	B.False	B.False	A.True	A.True	B.NO	C.Don't know	B.agree slightly	A.agree strongly	B.agree slightly	B.agree slightly	D.disagree slightly	A.agree strongly	B.agree slightly	A.agree strongly	D.disagree slightly	C.Neither agree nor disagree		C.Family member or friend		B. No	B.When you’ve taken all of the antibiotics as directed	B. No	A.Yes
103	B.female	21	Undergraduate		B.Gonorrea		D.Diarrea	E.Cold and flu		G.Malaria	H.Measles	I.Skin or wound infection				A.YES	A.YES	A.YES		A.YES	A.YES	A.True	A.True	A.True	A.True	B.False	B.False	A.True	A.True	A.YES	A.YES	A.agree strongly	A.agree strongly	A.agree strongly	A.agree strongly	A.agree strongly	A.agree strongly	A.agree strongly	A.agree strongly	A.agree strongly	C.Neither agree nor disagree	A.Doctor or nurse			B. No	B.When you’ve taken all of the antibiotics as directed	B. No	B. No
104	A.male	19	Undergraduate	A.HIV/AIDS	B.Gonorrea					G.Malaria		I.Skin or wound infection				A.YES	A.YES	A.YES		A.YES	A.YES	B.False	A.True	A.True	A.True	B.False	B.False	A.True	A.True	B.NO	B.NO	C.Neither agree nor disagree	B.agree slightly	B.agree slightly	A.agree strongly	A.agree strongly	B.agree slightly	A.agree strongly	A.agree strongly	B.agree slightly	E.disagree strongly	A.Doctor or nurse			B. No	B.When you’ve taken all of the antibiotics as directed	C.Don’t know	B. No
105	B.female	19	Undergraduate					E.Cold and flu	F.Fever			I.Skin or wound infection				A.YES	A.YES	A.YES		A.YES	A.YES	B.False	A.True	A.True	A.True	B.False	B.False	A.True	A.True	A.YES	C.Don't know	D.disagree slightly	A.agree strongly	B.agree slightly	A.agree strongly	A.agree strongly	A.agree strongly	C.Neither agree nor disagree	A.agree strongly	D.disagree slightly	E.disagree strongly	A.Doctor or nurse			B. No	A.When you feel better	B. No	B. No
106	B.female	19	Undergraduate	A.HIV/AIDS		C.Bladder infection or urinary tract infection (UTI)	D.Diarrea			G.Malaria	H.Measles	I.Skin or wound infection				A.YES	A.YES	A.YES		A.YES	A.YES	A.True	A.True	A.True	A.True	B.False	B.False	B.False	A.True	A.YES	A.YES	A.agree strongly	A.agree strongly	B.agree slightly	A.agree strongly	A.agree strongly	A.agree strongly	A.agree strongly	A.agree strongly	B.agree slightly	C.Neither agree nor disagree	A.Doctor or nurse			B. No	A.When you feel better	B. No	B. No
107	B.female	19	Undergraduate			C.Bladder infection or urinary tract infection (UTI)		E.Cold and flu	F.Fever			I.Skin or wound infection	J.Sore throat			A.YES	A.YES			A.YES	A.YES	B.False	A.True	A.True	A.True	B.False	B.False	A.True	A.True	A.YES	A.YES	B.agree slightly	A.agree strongly	A.agree strongly	A.agree strongly	A.agree strongly	B.agree slightly	A.agree strongly	A.agree strongly	A.agree strongly	C.Neither agree nor disagree	A.Doctor or nurse			A.Yes	A.When you feel better	A.Yes	A.Yes
108	B.female	18	Undergraduate	A.HIV/AIDS	B.Gonorrea	C.Bladder infection or urinary tract infection (UTI)		E.Cold and flu				I.Skin or wound infection				A.YES	A.YES			A.YES	A.YES	A.True	A.True	A.True	A.True	B.False	B.False	A.True	A.True	C.Don't know	C.Don't know	B.agree slightly	A.agree strongly	A.agree strongly	A.agree strongly	A.agree strongly	A.agree strongly	A.agree strongly	A.agree strongly	C.Neither agree nor disagree	D.disagree slightly	A.Doctor or nurse			B. No	B.When you’ve taken all of the antibiotics as directed	B. No	B. No
109	A.male	20	Undergraduate			C.Bladder infection or urinary tract infection (UTI)	D.Diarrea	E.Cold and flu		G.Malaria		I.Skin or wound infection				A.YES	A.YES	A.YES		A.YES	A.YES	B.False	A.True	A.True	A.True	B.False	B.False	A.True	A.True	C.Don't know	C.Don't know	D.disagree slightly	C.Neither agree nor disagree	C.Neither agree nor disagree	A.agree strongly	A.agree strongly	A.agree strongly	C.Neither agree nor disagree	B.agree slightly	E.disagree strongly	E.disagree strongly				B. No	B.When you’ve taken all of the antibiotics as directed	B. No	B. No
110	A.male	18	Undergraduate										J.Sore throat	K.Body aches	L.Headaches					A.YES		A.True	A.True	A.True	A.True	B.False	B.False	A.True	B.False	C.Don't know	B.NO	D.disagree slightly	C.Neither agree nor disagree	D.disagree slightly	B.agree slightly	C.Neither agree nor disagree	D.disagree slightly	E.disagree strongly	C.Neither agree nor disagree	E.disagree strongly	D.disagree slightly	A.Doctor or nurse			B. No	B.When you’ve taken all of the antibiotics as directed	B. No	C.Don’t know
111	B.female	21	Undergraduate									I.Skin or wound infection				A.YES	A.YES	A.YES		A.YES	A.YES	A.True	A.True	A.True	A.True	B.False	B.False	A.True	A.True	A.YES	C.Don't know	A.agree strongly	A.agree strongly	A.agree strongly	A.agree strongly	A.agree strongly	A.agree strongly	A.agree strongly	A.agree strongly	C.Neither agree nor disagree	D.disagree slightly	A.Doctor or nurse			B. No	B.When you’ve taken all of the antibiotics as directed	B. No	B. No
112	A.male	24	Undergraduate			C.Bladder infection or urinary tract infection (UTI)		E.Cold and flu		G.Malaria	H.Measles	I.Skin or wound infection				A.YES	A.YES			A.YES	A.YES	B.False	A.True	A.True	A.True	B.False	B.False	A.True	A.True	A.YES	C.Don't know	C.Neither agree nor disagree	A.agree strongly	B.agree slightly	A.agree strongly	A.agree strongly	A.agree strongly	A.agree strongly	A.agree strongly	B.agree slightly	D.disagree slightly				B. No	B.When you’ve taken all of the antibiotics as directed	B. No	B. No
113	B.female	21	Undergraduate					E.Cold and flu		G.Malaria	H.Measles	I.Skin or wound infection					A.YES			A.YES		A.True	A.True	A.True	A.True	B.False	B.False	B.False	A.True	C.Don't know	C.Don't know	B.agree slightly	A.agree strongly	A.agree strongly	A.agree strongly	A.agree strongly	A.agree strongly	A.agree strongly	A.agree strongly	C.Neither agree nor disagree	D.disagree slightly	A.Doctor or nurse			B. No	B.When you’ve taken all of the antibiotics as directed	B. No	B. No
114	B.female	24	Undergraduate			C.Bladder infection or urinary tract infection (UTI)		E.Cold and flu				I.Skin or wound infection	J.Sore throat			A.YES	A.YES			A.YES		B.False	A.True	A.True	A.True	B.False	B.False	A.True	A.True	A.YES	C.Don't know	B.agree slightly	A.agree strongly	A.agree strongly	A.agree strongly	A.agree strongly	A.agree strongly	A.agree strongly	A.agree strongly	C.Neither agree nor disagree	D.disagree slightly	A.Doctor or nurse			B. No	B.When you’ve taken all of the antibiotics as directed	A.Yes	A.Yes
115	A.male	21	Undergraduate	A.HIV/AIDS						G.Malaria		I.Skin or wound infection				A.YES	A.YES	A.YES		A.YES	A.YES	B.False	A.True	A.True	A.True	B.False	B.False	A.True	A.True	C.Don't know	B.NO	C.Neither agree nor disagree	B.agree slightly	C.Neither agree nor disagree	B.agree slightly	B.agree slightly	C.Neither agree nor disagree	C.Neither agree nor disagree	B.agree slightly	E.disagree strongly	D.disagree slightly	A.Doctor or nurse			B. No	B.When you’ve taken all of the antibiotics as directed	A.Yes	A.Yes
116	A.male	20	Undergraduate		B.Gonorrea	C.Bladder infection or urinary tract infection (UTI)						I.Skin or wound infection				A.YES	A.YES	A.YES	A.YES	A.YES	A.YES	B.False	A.True	A.True	A.True	B.False	B.False	A.True	A.True	B.NO	C.Don't know	A.agree strongly	A.agree strongly	A.agree strongly	A.agree strongly	A.agree strongly	A.agree strongly	A.agree strongly	A.agree strongly	B.agree slightly	A.agree strongly	A.Doctor or nurse			B. No	B.When you’ve taken all of the antibiotics as directed	B. No	A.Yes
117	A.male	19	Undergraduate			C.Bladder infection or urinary tract infection (UTI)	D.Diarrea					I.Skin or wound infection				A.YES	A.YES	A.YES		A.YES	A.YES	B.False	A.True	B.False	A.True	B.False	B.False	A.True	A.True	A.YES	C.Don't know	B.agree slightly	A.agree strongly	A.agree strongly	A.agree strongly	A.agree strongly	A.agree strongly	A.agree strongly	A.agree strongly	A.agree strongly	B.agree slightly	A.Doctor or nurse			B. No	B.When you’ve taken all of the antibiotics as directed	B. No	B. No
118	A.male	19	Undergraduate				D.Diarrea	E.Cold and flu	F.Fever	G.Malaria		I.Skin or wound infection				A.YES				A.YES		A.True	A.True	A.True	A.True	B.False	B.False	A.True	A.True	B.NO	B.NO	A.agree strongly	A.agree strongly	A.agree strongly	A.agree strongly	A.agree strongly	A.agree strongly	A.agree strongly	A.agree strongly	C.Neither agree nor disagree	B.agree slightly	A.Doctor or nurse			A.Yes	B.When you’ve taken all of the antibiotics as directed	B. No	A.Yes
119	B.female	19	Undergraduate	A.HIV/AIDS	B.Gonorrea					G.Malaria	H.Measles	I.Skin or wound infection				A.YES	A.YES			A.YES	A.YES	B.False	A.True	A.True	B.False	B.False	B.False	A.True	A.True	A.YES	A.YES	A.agree strongly	A.agree strongly	A.agree strongly	A.agree strongly	A.agree strongly	A.agree strongly	A.agree strongly	A.agree strongly	A.agree strongly	B.agree slightly	A.Doctor or nurse			B. No	C.Don’t know	C.Don’t know	B. No
120	A.male	20	Undergraduate			C.Bladder infection or urinary tract infection (UTI)	D.Diarrea	E.Cold and flu	F.Fever			I.Skin or wound infection		K.Body aches		A.YES	A.YES	A.YES		A.YES	A.YES	B.False	A.True	A.True	A.True	B.False	B.False	A.True	A.True	A.YES	A.YES	A.agree strongly	A.agree strongly	A.agree strongly	A.agree strongly	A.agree strongly	A.agree strongly	A.agree strongly	A.agree strongly	B.agree slightly	B.agree slightly	A.Doctor or nurse			B. No	B.When you’ve taken all of the antibiotics as directed	B. No	B. No
121	A.male	19	Undergraduate			C.Bladder infection or urinary tract infection (UTI)	D.Diarrea		F.Fever	G.Malaria		I.Skin or wound infection	J.Sore throat	K.Body aches	L.Headaches	A.YES	A.YES			A.YES	A.YES	B.False	A.True	A.True	A.True	B.False	B.False	A.True	A.True	B.NO	A.YES	D.disagree slightly	A.agree strongly	B.agree slightly	B.agree slightly	A.agree strongly	A.agree strongly	A.agree strongly	A.agree strongly	C.Neither agree nor disagree	A.agree strongly		C.Family member or friend		B. No	B.When you’ve taken all of the antibiotics as directed	C.Don’t know	B. No
122	B.female	24	Undergraduate									I.Skin or wound infection				A.YES	A.YES	A.YES		A.YES	A.YES	B.False	A.True	A.True	A.True	B.False	B.False	A.True	A.True	A.YES	C.Don't know	A.agree strongly	A.agree strongly	A.agree strongly	A.agree strongly	A.agree strongly	A.agree strongly	A.agree strongly	A.agree strongly	B.agree slightly	B.agree slightly	A.Doctor or nurse			B. No	B.When you’ve taken all of the antibiotics as directed	B. No	B. No
123	B.female	21	Undergraduate			C.Bladder infection or urinary tract infection (UTI)	D.Diarrea			G.Malaria	H.Measles	I.Skin or wound infection				A.YES	A.YES	A.YES		A.YES	A.YES	A.True	A.True	A.True	A.True	B.False	B.False	A.True	A.True	A.YES	C.Don't know	A.agree strongly	A.agree strongly	A.agree strongly	A.agree strongly	A.agree strongly	A.agree strongly	A.agree strongly	A.agree strongly	B.agree slightly	D.disagree slightly	A.Doctor or nurse			B. No	B.When you’ve taken all of the antibiotics as directed	B. No	A.Yes
124	B.female	19	Undergraduate			C.Bladder infection or urinary tract infection (UTI)	D.Diarrea					I.Skin or wound infection				A.YES	A.YES	A.YES		A.YES	A.YES	B.False	A.True	A.True	A.True	B.False	B.False	A.True	A.True	A.YES	A.YES	B.agree slightly	A.agree strongly	B.agree slightly	A.agree strongly	A.agree strongly	A.agree strongly	A.agree strongly	A.agree strongly	C.Neither agree nor disagree	D.disagree slightly	A.Doctor or nurse			B. No	B.When you’ve taken all of the antibiotics as directed	B. No	B. No
125	B.female	19	Undergraduate	A.HIV/AIDS	B.Gonorrea	C.Bladder infection or urinary tract infection (UTI)				G.Malaria		I.Skin or wound infection				A.YES	A.YES	A.YES		A.YES	A.YES	A.True	A.True	A.True	A.True	B.False	B.False	A.True	A.True	B.NO	C.Don't know	B.agree slightly	B.agree slightly	C.Neither agree nor disagree	A.agree strongly	A.agree strongly	A.agree strongly	B.agree slightly	A.agree strongly	D.disagree slightly	C.Neither agree nor disagree	A.Doctor or nurse			B. No	B.When you’ve taken all of the antibiotics as directed	B. No	A.Yes
126	B.female	21	Undergraduate	A.HIV/AIDS														A.YES		A.YES	A.YES	B.False	A.True	A.True	A.True	B.False	B.False	A.True	A.True	A.YES	A.YES	A.agree strongly	A.agree strongly	A.agree strongly	A.agree strongly	A.agree strongly	A.agree strongly	A.agree strongly	A.agree strongly	C.Neither agree nor disagree	A.agree strongly	A.Doctor or nurse			B. No	B.When you’ve taken all of the antibiotics as directed	B. No	B. No
127	B.female	19	Undergraduate			C.Bladder infection or urinary tract infection (UTI)		E.Cold and flu		G.Malaria		I.Skin or wound infection				A.YES	A.YES	A.YES		A.YES	A.YES	B.False	A.True	A.True	A.True	B.False	B.False	A.True	A.True	C.Don't know	C.Don't know	A.agree strongly	A.agree strongly	A.agree strongly	A.agree strongly	A.agree strongly	A.agree strongly	A.agree strongly	A.agree strongly	C.Neither agree nor disagree	E.disagree strongly	A.Doctor or nurse	C.Family member or friend		B. No	B.When you’ve taken all of the antibiotics as directed	B. No	B. No
128	B.female	21	Undergraduate					E.Cold and flu	F.Fever	G.Malaria		I.Skin or wound infection	J.Sore throat	K.Body aches	L.Headaches	A.YES	A.YES	A.YES		A.YES	A.YES	B.False	A.True	A.True	A.True	B.False	B.False	A.True	A.True	C.Don't know	C.Don't know	B.agree slightly	A.agree strongly	A.agree strongly	A.agree strongly	A.agree strongly	A.agree strongly	A.agree strongly	A.agree strongly	A.agree strongly	D.disagree slightly	A.Doctor or nurse			B. No	B.When you’ve taken all of the antibiotics as directed	B. No	B. No
129	B.female	21	Undergraduate			C.Bladder infection or urinary tract infection (UTI)	D.Diarrea	E.Cold and flu		G.Malaria		I.Skin or wound infection				A.YES	A.YES	A.YES		A.YES	A.YES	B.False	A.True	A.True	A.True	B.False	B.False	A.True	A.True	A.YES	A.YES	A.agree strongly	A.agree strongly	A.agree strongly	A.agree strongly	A.agree strongly	A.agree strongly	A.agree strongly	A.agree strongly	A.agree strongly	A.agree strongly	A.Doctor or nurse			B. No	B.When you’ve taken all of the antibiotics as directed	B. No	B. No
130	B.female	24	Undergraduate			C.Bladder infection or urinary tract infection (UTI)						I.Skin or wound infection				A.YES	A.YES			A.YES	A.YES	B.False	A.True	A.True	A.True	B.False	B.False	A.True	A.True	B.NO	A.YES	B.agree slightly	A.agree strongly	B.agree slightly	A.agree strongly	A.agree strongly	A.agree strongly	C.Neither agree nor disagree	B.agree slightly	E.disagree strongly	E.disagree strongly	A.Doctor or nurse			B. No	B.When you’ve taken all of the antibiotics as directed	A.Yes	C.Don’t know
131	A.male	19	Undergraduate				D.Diarrea			G.Malaria		I.Skin or wound infection				A.YES	A.YES	A.YES		A.YES	A.YES	B.False	A.True	A.True	A.True	B.False	B.False	A.True	A.True	C.Don't know	C.Don't know	A.agree strongly	A.agree strongly	B.agree slightly	A.agree strongly	A.agree strongly	A.agree strongly	B.agree slightly	A.agree strongly	D.disagree slightly	E.disagree strongly	A.Doctor or nurse			B. No	B.When you’ve taken all of the antibiotics as directed	C.Don’t know	B. No
132	B.female	19	Undergraduate							G.Malaria		I.Skin or wound infection				A.YES	A.YES			A.YES	A.YES	B.False	B.False	A.True	A.True	B.False	B.False	A.True	A.True	B.NO	B.NO	B.agree slightly	A.agree strongly	B.agree slightly	A.agree strongly	A.agree strongly	A.agree strongly	A.agree strongly	A.agree strongly	C.Neither agree nor disagree	E.disagree strongly	A.Doctor or nurse			B. No	B.When you’ve taken all of the antibiotics as directed	B. No	B. No
133	B.female	21	Undergraduate			C.Bladder infection or urinary tract infection (UTI)						I.Skin or wound infection				A.YES	A.YES	A.YES	A.YES	A.YES	A.YES	B.False	B.False	B.False	B.False	B.False	B.False	B.False	B.False	A.YES	A.YES	B.agree slightly	A.agree strongly	C.Neither agree nor disagree	B.agree slightly	A.agree strongly	A.agree strongly	A.agree strongly	A.agree strongly	C.Neither agree nor disagree	D.disagree slightly	A.Doctor or nurse			B. No	B.When you’ve taken all of the antibiotics as directed	B. No	B. No
134	B.female	19	Undergraduate	A.HIV/AIDS												A.YES	A.YES	A.YES		A.YES	A.YES	B.False	A.True	B.False	A.True	B.False	B.False	A.True	A.True	C.Don't know	C.Don't know	B.agree slightly	B.agree slightly	B.agree slightly	A.agree strongly	A.agree strongly	A.agree strongly	B.agree slightly	A.agree strongly	D.disagree slightly	D.disagree slightly				B. No	B.When you’ve taken all of the antibiotics as directed	C.Don’t know	A.Yes
135	B.female	21	Undergraduate			C.Bladder infection or urinary tract infection (UTI)					H.Measles	I.Skin or wound infection				A.YES	A.YES			A.YES	A.YES	A.True	A.True	A.True	A.True	B.False	B.False	A.True	A.True	A.YES	C.Don't know	A.agree strongly	A.agree strongly	B.agree slightly	A.agree strongly	A.agree strongly	A.agree strongly	B.agree slightly	A.agree strongly	C.Neither agree nor disagree	E.disagree strongly	A.Doctor or nurse			B. No	B.When you’ve taken all of the antibiotics as directed	A.Yes	B. No
136	B.female	21	Undergraduate		B.Gonorrea	C.Bladder infection or urinary tract infection (UTI)				G.Malaria		I.Skin or wound infection				A.YES	A.YES	A.YES		A.YES	A.YES	B.False	A.True	A.True	A.True	B.False	B.False	B.False	A.True	A.YES	C.Don't know	B.agree slightly	A.agree strongly	A.agree strongly	A.agree strongly	A.agree strongly	A.agree strongly	A.agree strongly	A.agree strongly	A.agree strongly	B.agree slightly	A.Doctor or nurse			B. No	B.When you’ve taken all of the antibiotics as directed	C.Don’t know	B. No
137	B.female	21	Undergraduate			C.Bladder infection or urinary tract infection (UTI)		E.Cold and flu		G.Malaria		I.Skin or wound infection	J.Sore throat			A.YES	A.YES	A.YES		A.YES	A.YES	B.False	A.True	A.True	A.True	B.False	B.False	A.True	A.True	A.YES	A.YES	A.agree strongly	A.agree strongly	A.agree strongly	A.agree strongly	A.agree strongly	B.agree slightly	A.agree strongly	A.agree strongly	A.agree strongly	C.Neither agree nor disagree	A.Doctor or nurse			B. No	B.When you’ve taken all of the antibiotics as directed	B. No	A.Yes
138	B.female	19	Undergraduate					E.Cold and flu	F.Fever			I.Skin or wound infection				A.YES	A.YES			A.YES	A.YES	B.False	A.True	A.True	A.True	B.False	B.False	A.True	A.True	A.YES	A.YES	A.agree strongly	A.agree strongly	A.agree strongly	A.agree strongly	A.agree strongly	A.agree strongly	A.agree strongly	A.agree strongly	A.agree strongly	A.agree strongly	A.Doctor or nurse	C.Family member or friend		B. No	B.When you’ve taken all of the antibiotics as directed	B. No	B. No
139	A.male	21	Undergraduate			C.Bladder infection or urinary tract infection (UTI)						I.Skin or wound infection							A.YES			B.False	A.True	A.True	A.True	B.False	B.False	A.True	A.True	C.Don't know	C.Don't know	B.agree slightly	B.agree slightly	C.Neither agree nor disagree	A.agree strongly	B.agree slightly	B.agree slightly	C.Neither agree nor disagree	A.agree strongly	B.agree slightly	B.agree slightly	A.Doctor or nurse			C.Don’t know	C.Don’t know	C.Don’t know	B. No
140	B.female	19	Undergraduate					E.Cold and flu		G.Malaria		I.Skin or wound infection				A.YES		A.YES		A.YES		B.False	A.True	B.False	A.True	B.False	B.False	A.True	A.True	B.NO	B.NO	B.agree slightly	A.agree strongly	A.agree strongly	A.agree strongly	A.agree strongly	A.agree strongly	B.agree slightly	A.agree strongly	D.disagree slightly	E.disagree strongly	A.Doctor or nurse			B. No	B.When you’ve taken all of the antibiotics as directed	B. No	B. No
141	B.female	19	Undergraduate			C.Bladder infection or urinary tract infection (UTI)		E.Cold and flu				I.Skin or wound infection	J.Sore throat			A.YES	A.YES			A.YES		A.True	B.False	B.False	A.True	B.False	B.False	B.False	A.True	A.YES	A.YES	A.agree strongly	A.agree strongly	A.agree strongly	A.agree strongly	A.agree strongly	A.agree strongly	A.agree strongly	A.agree strongly	B.agree slightly	C.Neither agree nor disagree	A.Doctor or nurse	C.Family member or friend		B. No	B.When you’ve taken all of the antibiotics as directed	A.Yes	B. No
142	B.female	19	Undergraduate	A.HIV/AIDS	B.Gonorrea	C.Bladder infection or urinary tract infection (UTI)	D.Diarrea	E.Cold and flu	F.Fever	G.Malaria	H.Measles	I.Skin or wound infection	J.Sore throat	K.Body aches	L.Headaches	A.YES	A.YES	A.YES		A.YES	A.YES	A.True	A.True	A.True	A.True	B.False	B.False	A.True	A.True	B.NO	B.NO	B.agree slightly	B.agree slightly	C.Neither agree nor disagree	A.agree strongly	A.agree strongly	A.agree strongly	A.agree strongly	A.agree strongly	B.agree slightly	D.disagree slightly	A.Doctor or nurse			B. No	B.When you’ve taken all of the antibiotics as directed	A.Yes	B. No
143	A.male	24	Undergraduate		B.Gonorrea			E.Cold and flu				I.Skin or wound infection				A.YES		A.YES		A.YES	A.YES	B.False	A.True	A.True	A.True	B.False	B.False	A.True	A.True	C.Don't know	C.Don't know	B.agree slightly	B.agree slightly	C.Neither agree nor disagree	A.agree strongly	A.agree strongly	A.agree strongly	C.Neither agree nor disagree	A.agree strongly	D.disagree slightly	E.disagree strongly	A.Doctor or nurse			B. No	A.When you feel better	B. No	A.Yes
144	B.female	19	Undergraduate	A.HIV/AIDS				E.Cold and flu				I.Skin or wound infection				A.YES	A.YES	A.YES		A.YES	A.YES	B.False	A.True	A.True	A.True	B.False	B.False	A.True	A.True	A.YES	A.YES	B.agree slightly	A.agree strongly	B.agree slightly	B.agree slightly	B.agree slightly	A.agree strongly	B.agree slightly	B.agree slightly	A.agree strongly	B.agree slightly				B. No	A.When you feel better	B. No	B. No
145	B.female	19	Undergraduate					E.Cold and flu	F.Fever			I.Skin or wound infection				A.YES	A.YES	A.YES		A.YES	A.YES	B.False	A.True	A.True	A.True	B.False	B.False	A.True	A.True	A.YES	A.YES	A.agree strongly	A.agree strongly	A.agree strongly	A.agree strongly	A.agree strongly	A.agree strongly	A.agree strongly	A.agree strongly	A.agree strongly	A.agree strongly	A.Doctor or nurse			B. No	B.When you’ve taken all of the antibiotics as directed	B. No	B. No
146	B.female	19	Undergraduate	A.HIV/AIDS		C.Bladder infection or urinary tract infection (UTI)				G.Malaria		I.Skin or wound infection				A.YES				A.YES		B.False	B.False	A.True	A.True	B.False	B.False	B.False	A.True	A.YES	C.Don't know	A.agree strongly	A.agree strongly	A.agree strongly	A.agree strongly	A.agree strongly	B.agree slightly	A.agree strongly	A.agree strongly	C.Neither agree nor disagree	D.disagree slightly	A.Doctor or nurse			B. No	B.When you’ve taken all of the antibiotics as directed	B. No	B. No
147	B.female	21	Undergraduate	A.HIV/AIDS	B.Gonorrea			E.Cold and flu		G.Malaria		I.Skin or wound infection				A.YES	A.YES	A.YES		A.YES	A.YES	B.False	A.True	A.True	A.True	B.False	B.False	B.False	A.True	A.YES	C.Don't know	C.Neither agree nor disagree	A.agree strongly	B.agree slightly	A.agree strongly	A.agree strongly	A.agree strongly	A.agree strongly	A.agree strongly	A.agree strongly	E.disagree strongly	A.Doctor or nurse			B. No	B.When you’ve taken all of the antibiotics as directed	C.Don’t know	B. No
148	A.male	19	Undergraduate										J.Sore throat			A.YES	A.YES			A.YES		B.False	A.True	A.True	B.False	A.True	B.False	A.True	A.True	C.Don't know	C.Don't know	A.agree strongly	A.agree strongly	A.agree strongly	A.agree strongly	A.agree strongly	A.agree strongly	A.agree strongly	A.agree strongly	A.agree strongly	A.agree strongly	A.Doctor or nurse			B. No	A.When you feel better	A.Yes	B. No
149	B.female	21	Undergraduate			C.Bladder infection or urinary tract infection (UTI)	D.Diarrea	E.Cold and flu				I.Skin or wound infection					A.YES		A.YES			B.False	B.False	B.False	B.False	B.False	B.False	B.False	B.False	A.YES	A.YES	B.agree slightly	B.agree slightly	B.agree slightly	A.agree strongly	A.agree strongly	B.agree slightly	B.agree slightly	A.agree strongly	B.agree slightly	B.agree slightly				B. No	B.When you’ve taken all of the antibiotics as directed	A.Yes	B. No
150	B.female	22	Undergraduate			C.Bladder infection or urinary tract infection (UTI)		E.Cold and flu	F.Fever			I.Skin or wound infection				A.YES				A.YES	A.YES	B.False	A.True	B.False	A.True	B.False	B.False	B.False	A.True	A.YES	B.NO	B.agree slightly	A.agree strongly	C.Neither agree nor disagree	A.agree strongly	B.agree slightly	A.agree strongly	B.agree slightly	A.agree strongly	D.disagree slightly	E.disagree strongly	A.Doctor or nurse			B. No	B.When you’ve taken all of the antibiotics as directed	B. No	B. No
151	B.female	24	Undergraduate	A.HIV/AIDS						G.Malaria		I.Skin or wound infection				A.YES	A.YES			A.YES	A.YES	B.False	A.True	A.True	A.True	B.False	B.False	A.True	A.True	C.Don't know	C.Don't know	C.Neither agree nor disagree	B.agree slightly	C.Neither agree nor disagree	A.agree strongly	A.agree strongly	A.agree strongly	A.agree strongly	A.agree strongly	C.Neither agree nor disagree	C.Neither agree nor disagree				B. No	B.When you’ve taken all of the antibiotics as directed	B. No	B. No
152	B.female	24	Undergraduate									I.Skin or wound infection	J.Sore throat	K.Body aches	L.Headaches	A.YES	A.YES	A.YES		A.YES	A.YES	B.False	A.True	A.True	A.True	B.False	B.False	B.False	A.True	C.Don't know	B.NO	C.Neither agree nor disagree	A.agree strongly	B.agree slightly	A.agree strongly	A.agree strongly	A.agree strongly	A.agree strongly	A.agree strongly	B.agree slightly	B.agree slightly	A.Doctor or nurse	C.Family member or friend		B. No	C.Don’t know	B. No	B. No
153	B.female	19	Undergraduate				D.Diarrea			G.Malaria		I.Skin or wound infection					A.YES			A.YES	A.YES	B.False	B.False	A.True	B.False	B.False	B.False	A.True	A.True	C.Don't know	C.Don't know	B.agree slightly	A.agree strongly	A.agree strongly	A.agree strongly	A.agree strongly	A.agree strongly	A.agree strongly	A.agree strongly	A.agree strongly	D.disagree slightly				B. No	B.When you’ve taken all of the antibiotics as directed	C.Don’t know	B. No
154	B.female	24	Undergraduate			C.Bladder infection or urinary tract infection (UTI)				G.Malaria		I.Skin or wound infection				A.YES	A.YES	A.YES		A.YES	A.YES	B.False	A.True	A.True	A.True	B.False	B.False	A.True	A.True	A.YES	A.YES	C.Neither agree nor disagree	A.agree strongly	B.agree slightly	A.agree strongly	A.agree strongly	B.agree slightly	A.agree strongly	A.agree strongly	C.Neither agree nor disagree	E.disagree strongly	A.Doctor or nurse			C.Don’t know	B.When you’ve taken all of the antibiotics as directed	B. No	C.Don’t know
155	B.female	19	Undergraduate					E.Cold and flu				I.Skin or wound infection				A.YES	A.YES	A.YES		A.YES	A.YES	B.False	A.True	A.True	A.True	B.False	B.False	A.True	A.True	A.YES	C.Don't know	A.agree strongly	A.agree strongly	A.agree strongly	A.agree strongly	A.agree strongly	A.agree strongly	A.agree strongly	A.agree strongly	A.agree strongly	A.agree strongly	A.Doctor or nurse			B. No	B.When you’ve taken all of the antibiotics as directed	B. No	B. No
156	A.male	20	Undergraduate			C.Bladder infection or urinary tract infection (UTI)	D.Diarrea	E.Cold and flu	F.Fever			I.Skin or wound infection				A.YES		A.YES		A.YES	A.YES	B.False	B.False	B.False	A.True	B.False	B.False	A.True	A.True	A.YES	A.YES	A.agree strongly	A.agree strongly	A.agree strongly	D.disagree slightly	A.agree strongly	A.agree strongly	A.agree strongly	A.agree strongly	A.agree strongly	A.agree strongly	A.Doctor or nurse			B. No	B.When you’ve taken all of the antibiotics as directed	B. No	B. No
157	B.female	19	Undergraduate			C.Bladder infection or urinary tract infection (UTI)						I.Skin or wound infection				A.YES	A.YES	A.YES		A.YES	A.YES	B.False	A.True	B.False	A.True	B.False	B.False	B.False	A.True	A.YES	C.Don't know	B.agree slightly	A.agree strongly	C.Neither agree nor disagree	A.agree strongly	A.agree strongly	A.agree strongly	A.agree strongly	A.agree strongly	C.Neither agree nor disagree	C.Neither agree nor disagree				B. No	B.When you’ve taken all of the antibiotics as directed	B. No	C.Don’t know
158	B.female	21	Undergraduate			C.Bladder infection or urinary tract infection (UTI)	D.Diarrea	E.Cold and flu	F.Fever			I.Skin or wound infection				A.YES	A.YES	A.YES		A.YES	A.YES	B.False	A.True	A.True	A.True	B.False	B.False	B.False	B.False	C.Don't know	B.NO	B.agree slightly	A.agree strongly	A.agree strongly	A.agree strongly	A.agree strongly	A.agree strongly	C.Neither agree nor disagree	B.agree slightly	B.agree slightly	A.agree strongly	A.Doctor or nurse			B. No	C.Don’t know	B. No	C.Don’t know
159	B.female	21	Undergraduate					E.Cold and flu	F.Fever			I.Skin or wound infection			L.Headaches	A.YES	A.YES			A.YES		B.False	A.True	A.True	A.True	B.False	B.False	B.False	A.True	A.YES	A.YES	B.agree slightly	B.agree slightly	C.Neither agree nor disagree	C.Neither agree nor disagree	B.agree slightly	A.agree strongly	A.agree strongly	A.agree strongly	C.Neither agree nor disagree	C.Neither agree nor disagree		C.Family member or friend		A.Yes	B.When you’ve taken all of the antibiotics as directed	A.Yes	A.Yes
160	A.male	24	Undergraduate							G.Malaria		I.Skin or wound infection				A.YES	A.YES			A.YES	A.YES	B.False	A.True	A.True	A.True	B.False	B.False	A.True	A.True	A.YES	A.YES	D.disagree slightly	B.agree slightly	C.Neither agree nor disagree	A.agree strongly	A.agree strongly	A.agree strongly	C.Neither agree nor disagree	A.agree strongly	B.agree slightly	E.disagree strongly				B. No	B.When you’ve taken all of the antibiotics as directed	B. No	A.Yes
161	B.female	18	Undergraduate			C.Bladder infection or urinary tract infection (UTI)		E.Cold and flu				I.Skin or wound infection				A.YES				A.YES		A.True	A.True	A.True	A.True	B.False	B.False	B.False	A.True	B.NO	C.Don't know	C.Neither agree nor disagree	A.agree strongly	B.agree slightly	B.agree slightly	B.agree slightly	B.agree slightly	C.Neither agree nor disagree	A.agree strongly	D.disagree slightly	E.disagree strongly				C.Don’t know	B.When you’ve taken all of the antibiotics as directed	C.Don’t know	A.Yes
162	B.female	19	Undergraduate			C.Bladder infection or urinary tract infection (UTI)				G.Malaria		I.Skin or wound infection				A.YES	A.YES	A.YES		A.YES	A.YES	B.False	A.True	A.True	A.True	B.False	B.False	A.True	A.True	B.NO	B.NO	B.agree slightly	A.agree strongly	B.agree slightly	B.agree slightly	A.agree strongly	C.Neither agree nor disagree	B.agree slightly	A.agree strongly	C.Neither agree nor disagree	E.disagree strongly				B. No	B.When you’ve taken all of the antibiotics as directed	B. No	B. No
163	A.male	24	Undergraduate		B.Gonorrea	C.Bladder infection or urinary tract infection (UTI)		E.Cold and flu		G.Malaria	H.Measles	I.Skin or wound infection				A.YES	A.YES	A.YES	A.YES	A.YES	A.YES	B.False	B.False	A.True	A.True	B.False	B.False	A.True	A.True	A.YES	A.YES	B.agree slightly	B.agree slightly	B.agree slightly	A.agree strongly	A.agree strongly	B.agree slightly	B.agree slightly	A.agree strongly	B.agree slightly	B.agree slightly				B. No	B.When you’ve taken all of the antibiotics as directed	B. No	A.Yes
164	A.male	21	Undergraduate		B.Gonorrea			E.Cold and flu				I.Skin or wound infection				A.YES	A.YES	A.YES		A.YES		B.False	A.True	B.False	A.True	B.False	B.False	B.False	B.False	B.NO	A.YES	B.agree slightly	A.agree strongly	B.agree slightly	A.agree strongly	A.agree strongly	A.agree strongly	A.agree strongly	A.agree strongly	E.disagree strongly	B.agree slightly	A.Doctor or nurse			B. No	B.When you’ve taken all of the antibiotics as directed	B. No	B. No
165	A.male	24	Undergraduate			C.Bladder infection or urinary tract infection (UTI)		E.Cold and flu				I.Skin or wound infection	J.Sore throat			A.YES	A.YES			A.YES	A.YES	A.True	A.True	A.True	A.True	B.False	B.False	A.True	A.True	B.NO	A.YES	A.agree strongly	A.agree strongly	A.agree strongly	A.agree strongly	A.agree strongly	A.agree strongly	A.agree strongly	A.agree strongly	C.Neither agree nor disagree	E.disagree strongly	A.Doctor or nurse			B. No	B.When you’ve taken all of the antibiotics as directed	B. No	A.Yes
166	B.female	21	Undergraduate			C.Bladder infection or urinary tract infection (UTI)		E.Cold and flu		G.Malaria		I.Skin or wound infection				A.YES	A.YES	A.YES		A.YES	A.YES	B.False	A.True	A.True	A.True	B.False	B.False	B.False	A.True	A.YES	A.YES	A.agree strongly	A.agree strongly	A.agree strongly	A.agree strongly	B.agree slightly	C.Neither agree nor disagree	C.Neither agree nor disagree	B.agree slightly	E.disagree strongly	C.Neither agree nor disagree	A.Doctor or nurse	C.Family member or friend		B. No	A.When you feel better	B. No	A.Yes
167	B.female	21	Undergraduate			C.Bladder infection or urinary tract infection (UTI)			F.Fever			I.Skin or wound infection				A.YES	A.YES			A.YES	A.YES	B.False	A.True	B.False	A.True	B.False	B.False	A.True	A.True	A.YES	C.Don't know	A.agree strongly	A.agree strongly	B.agree slightly	A.agree strongly	A.agree strongly	A.agree strongly	A.agree strongly	A.agree strongly	A.agree strongly	D.disagree slightly	A.Doctor or nurse			B. No	B.When you’ve taken all of the antibiotics as directed	B. No	B. No
168	B.female	21	Undergraduate			C.Bladder infection or urinary tract infection (UTI)						I.Skin or wound infection				A.YES	A.YES			A.YES	A.YES	B.False	A.True	A.True	A.True	B.False	B.False	A.True	A.True	A.YES	A.YES	A.agree strongly	A.agree strongly	A.agree strongly	A.agree strongly	A.agree strongly	A.agree strongly	A.agree strongly	A.agree strongly	A.agree strongly	B.agree slightly	A.Doctor or nurse			B. No	B.When you’ve taken all of the antibiotics as directed	A.Yes	A.Yes
169	B.female	24	Undergraduate			C.Bladder infection or urinary tract infection (UTI)	D.Diarrea	E.Cold and flu		G.Malaria		I.Skin or wound infection				A.YES	A.YES			A.YES	A.YES	B.False	A.True	B.False	A.True	B.False	B.False	A.True	B.False	A.YES	A.YES	C.Neither agree nor disagree	B.agree slightly	C.Neither agree nor disagree	B.agree slightly	B.agree slightly	B.agree slightly	C.Neither agree nor disagree	B.agree slightly	E.disagree strongly	C.Neither agree nor disagree	A.Doctor or nurse			B. No	B.When you’ve taken all of the antibiotics as directed	B. No	A.Yes
170	B.female	19	Undergraduate					E.Cold and flu	F.Fever			I.Skin or wound infection	J.Sore throat			A.YES	A.YES			A.YES	A.YES	B.False	A.True	A.True	A.True	B.False	B.False	B.False	A.True	C.Don't know	C.Don't know	A.agree strongly	A.agree strongly	B.agree slightly	A.agree strongly	A.agree strongly	A.agree strongly	A.agree strongly	A.agree strongly	C.Neither agree nor disagree	E.disagree strongly				C.Don’t know	A.When you feel better	B. No	A.Yes
171	B.female	18	Undergraduate					E.Cold and flu	F.Fever			I.Skin or wound infection				A.YES	A.YES			A.YES		B.False	A.True	B.False	A.True	B.False	B.False	A.True	A.True	B.NO	B.NO	C.Neither agree nor disagree	A.agree strongly	B.agree slightly	B.agree slightly	A.agree strongly	A.agree strongly	B.agree slightly	A.agree strongly	D.disagree slightly	E.disagree strongly				B. No	B.When you’ve taken all of the antibiotics as directed	C.Don’t know	B. No
172	A.male	19	Undergraduate			C.Bladder infection or urinary tract infection (UTI)		E.Cold and flu		G.Malaria		I.Skin or wound infection				A.YES	A.YES	A.YES		A.YES		B.False	A.True	B.False	A.True	B.False	B.False	A.True	A.True	A.YES	C.Don't know	B.agree slightly	B.agree slightly	B.agree slightly	D.disagree slightly	A.agree strongly	A.agree strongly	C.Neither agree nor disagree	B.agree slightly	A.agree strongly	C.Neither agree nor disagree	A.Doctor or nurse			B. No	B.When you’ve taken all of the antibiotics as directed	B. No	A.Yes
173	B.female	19	Undergraduate		B.Gonorrea	C.Bladder infection or urinary tract infection (UTI)						I.Skin or wound infection				A.YES	A.YES			A.YES	A.YES	A.True	A.True	A.True	A.True	B.False	B.False	A.True	A.True	C.Don't know	C.Don't know	A.agree strongly	A.agree strongly	B.agree slightly	A.agree strongly	A.agree strongly	A.agree strongly	A.agree strongly	A.agree strongly	C.Neither agree nor disagree	E.disagree strongly	A.Doctor or nurse			B. No	B.When you’ve taken all of the antibiotics as directed	B. No	A.Yes
174	A.male	20	Undergraduate			C.Bladder infection or urinary tract infection (UTI)	D.Diarrea	E.Cold and flu	F.Fever			I.Skin or wound infection	J.Sore throat	K.Body aches	L.Headaches	A.YES	A.YES	A.YES		A.YES	A.YES	B.False	A.True	A.True	B.False	B.False	B.False	B.False	A.True	A.YES	A.YES	B.agree slightly	A.agree strongly	C.Neither agree nor disagree	A.agree strongly	A.agree strongly	A.agree strongly	A.agree strongly	A.agree strongly	C.Neither agree nor disagree	D.disagree slightly	A.Doctor or nurse			B. No	B.When you’ve taken all of the antibiotics as directed	B. No	B. No
175	A.male	20	Undergraduate									I.Skin or wound infection				A.YES	A.YES	A.YES		A.YES	A.YES	B.False	B.False	A.True	A.True	B.False	B.False	A.True	A.True	A.YES	C.Don't know	A.agree strongly	A.agree strongly	A.agree strongly	A.agree strongly	B.agree slightly	A.agree strongly	B.agree slightly	A.agree strongly	D.disagree slightly	A.agree strongly			E.others	B. No	B.When you’ve taken all of the antibiotics as directed	B. No	B. No
176	B.female	19	Undergraduate			C.Bladder infection or urinary tract infection (UTI)				G.Malaria		I.Skin or wound infection							A.YES			B.False	A.True	A.True	A.True	B.False	B.False	A.True	A.True	A.YES	A.YES	A.agree strongly	A.agree strongly	A.agree strongly	A.agree strongly	A.agree strongly	A.agree strongly	A.agree strongly	A.agree strongly	A.agree strongly	E.disagree strongly	A.Doctor or nurse			B. No	B.When you’ve taken all of the antibiotics as directed	B. No	B. No
177	B.female	19	Undergraduate	A.HIV/AIDS						G.Malaria		I.Skin or wound infection				A.YES	A.YES			A.YES	A.YES	B.False	A.True	A.True	A.True	B.False	B.False	A.True	A.True	A.YES	C.Don't know	A.agree strongly	A.agree strongly	A.agree strongly	A.agree strongly	A.agree strongly	A.agree strongly	A.agree strongly	A.agree strongly	C.Neither agree nor disagree	E.disagree strongly	A.Doctor or nurse			B. No	A.When you feel better	A.Yes	B. No
178	B.female	19	Undergraduate					E.Cold and flu				I.Skin or wound infection	J.Sore throat	K.Body aches	L.Headaches	A.YES	A.YES	A.YES		A.YES	A.YES	A.True	A.True	A.True	A.True	B.False	B.False	A.True	A.True	A.YES	A.YES	A.agree strongly	A.agree strongly	A.agree strongly	A.agree strongly	A.agree strongly	A.agree strongly	A.agree strongly	A.agree strongly	A.agree strongly	A.agree strongly	A.Doctor or nurse			B. No	B.When you’ve taken all of the antibiotics as directed	B. No	C.Don’t know
179	B.female	21	Undergraduate					E.Cold and flu	F.Fever			I.Skin or wound infection	J.Sore throat			A.YES	A.YES			A.YES		B.False	A.True	A.True	A.True	B.False	B.False	B.False	A.True	A.YES	A.YES	A.agree strongly	A.agree strongly	A.agree strongly	A.agree strongly	A.agree strongly	A.agree strongly	A.agree strongly	A.agree strongly	A.agree strongly	A.agree strongly	A.Doctor or nurse			C.Don’t know	B.When you’ve taken all of the antibiotics as directed	B. No	A.Yes
180	B.female	21	Undergraduate			C.Bladder infection or urinary tract infection (UTI)		E.Cold and flu				I.Skin or wound infection				A.YES	A.YES	A.YES		A.YES	A.YES	B.False	A.True	A.True	B.False	B.False	B.False	A.True	A.True	A.YES	A.YES	A.agree strongly	A.agree strongly	A.agree strongly	A.agree strongly	A.agree strongly	A.agree strongly	B.agree slightly	A.agree strongly	E.disagree strongly	C.Neither agree nor disagree	A.Doctor or nurse			B. No	B.When you’ve taken all of the antibiotics as directed	B. No	B. No
181	B.female	19	Undergraduate			C.Bladder infection or urinary tract infection (UTI)				G.Malaria	H.Measles	I.Skin or wound infection				A.YES	A.YES			A.YES	A.YES	B.False	A.True	B.False	A.True	B.False	B.False	A.True	A.True	A.YES	B.NO	B.agree slightly	A.agree strongly	B.agree slightly	A.agree strongly	A.agree strongly	A.agree strongly	A.agree strongly	A.agree strongly	A.agree strongly	B.agree slightly	A.Doctor or nurse		E.others	B. No	C.Don’t know	C.Don’t know	B. No
182	A.male	20	Undergraduate		B.Gonorrea	C.Bladder infection or urinary tract infection (UTI)				G.Malaria		I.Skin or wound infection				A.YES	A.YES	A.YES	A.YES	A.YES	A.YES	B.False	A.True	A.True	A.True	B.False	B.False	A.True	A.True	A.YES	A.YES	C.Neither agree nor disagree	A.agree strongly	B.agree slightly	A.agree strongly	A.agree strongly	A.agree strongly	A.agree strongly	A.agree strongly	B.agree slightly	B.agree slightly	A.Doctor or nurse		E.others	B. No	B.When you’ve taken all of the antibiotics as directed	B. No	C.Don’t know
183	B.female	22	Undergraduate			C.Bladder infection or urinary tract infection (UTI)						I.Skin or wound infection				A.YES		A.YES		A.YES		B.False	A.True	A.True	A.True	B.False	B.False	B.False	A.True	A.YES	C.Don't know	B.agree slightly	A.agree strongly	A.agree strongly	A.agree strongly	A.agree strongly	C.Neither agree nor disagree	B.agree slightly	A.agree strongly	B.agree slightly	D.disagree slightly	A.Doctor or nurse			B. No	C.Don’t know	B. No	A.Yes
184	B.female	21	Undergraduate					E.Cold and flu				I.Skin or wound infection				A.YES	A.YES					B.False	A.True	A.True	A.True	B.False	B.False	A.True	B.False	A.YES	A.YES	A.agree strongly	A.agree strongly	A.agree strongly	A.agree strongly	A.agree strongly	A.agree strongly	A.agree strongly	A.agree strongly	E.disagree strongly	E.disagree strongly	A.Doctor or nurse			B. No	B.When you’ve taken all of the antibiotics as directed	B. No	B. No
185	B.female	24	Undergraduate			C.Bladder infection or urinary tract infection (UTI)	D.Diarrea		F.Fever			I.Skin or wound infection	J.Sore throat			A.YES	A.YES	A.YES	A.YES	A.YES	A.YES	B.False	A.True	A.True	A.True	B.False	B.False	A.True	A.True	A.YES	A.YES	A.agree strongly	A.agree strongly	A.agree strongly	A.agree strongly	A.agree strongly	A.agree strongly	A.agree strongly	A.agree strongly	C.Neither agree nor disagree	E.disagree strongly	A.Doctor or nurse			B. No	B.When you’ve taken all of the antibiotics as directed	B. No	B. No
186	B.female	24	Undergraduate	A.HIV/AIDS		C.Bladder infection or urinary tract infection (UTI)						I.Skin or wound infection				A.YES	A.YES				A.YES	B.False	A.True	A.True	A.True	B.False	B.False	A.True	A.True	C.Don't know	C.Don't know	A.agree strongly	A.agree strongly	B.agree slightly	A.agree strongly	A.agree strongly	A.agree strongly	B.agree slightly	A.agree strongly	C.Neither agree nor disagree	C.Neither agree nor disagree	A.Doctor or nurse			B. No	B.When you’ve taken all of the antibiotics as directed	B. No	B. No
187	B.female	22	Undergraduate			C.Bladder infection or urinary tract infection (UTI)						I.Skin or wound infection				A.YES	A.YES	A.YES		A.YES	A.YES	A.True	A.True	A.True	A.True	B.False	B.False	A.True	A.True	B.NO	A.YES	B.agree slightly	A.agree strongly	B.agree slightly	A.agree strongly	A.agree strongly	A.agree strongly	A.agree strongly	A.agree strongly	C.Neither agree nor disagree	E.disagree strongly	A.Doctor or nurse			B. No	B.When you’ve taken all of the antibiotics as directed	B. No	B. No
188	A.male	19	Undergraduate		B.Gonorrea		D.Diarrea	E.Cold and flu	F.Fever	G.Malaria		I.Skin or wound infection				A.YES	A.YES			A.YES		B.False	A.True	A.True	A.True	B.False	B.False	A.True	A.True	B.NO	B.NO	A.agree strongly	A.agree strongly	B.agree slightly	A.agree strongly	A.agree strongly	A.agree strongly	B.agree slightly	A.agree strongly	B.agree slightly	B.agree slightly				B. No	B.When you’ve taken all of the antibiotics as directed	B. No	B. No
189	A.male	19	Undergraduate					E.Cold and flu		G.Malaria		I.Skin or wound infection				A.YES	A.YES			A.YES		B.False	A.True	A.True	A.True	B.False	B.False	A.True	A.True	C.Don't know	C.Don't know	C.Neither agree nor disagree	A.agree strongly	B.agree slightly	B.agree slightly	B.agree slightly	B.agree slightly	C.Neither agree nor disagree	A.agree strongly	D.disagree slightly	D.disagree slightly				C.Don’t know	C.Don’t know	C.Don’t know	C.Don’t know
190	B.female	20	Undergraduate	A.HIV/AIDS		C.Bladder infection or urinary tract infection (UTI)	D.Diarrea			G.Malaria		I.Skin or wound infection				A.YES				A.YES		A.True	A.True	A.True	A.True	B.False	B.False	A.True	A.True	A.YES	A.YES	C.Neither agree nor disagree	B.agree slightly	C.Neither agree nor disagree	B.agree slightly	A.agree strongly	C.Neither agree nor disagree	C.Neither agree nor disagree	B.agree slightly	E.disagree strongly	D.disagree slightly	A.Doctor or nurse			B. No	A.When you feel better	C.Don’t know	C.Don’t know
191	B.female	20	Undergraduate	A.HIV/AIDS					F.Fever			I.Skin or wound infection				A.YES	A.YES	A.YES		A.YES	A.YES	A.True	A.True	A.True	A.True	A.True	A.True	A.True	A.True	B.NO	A.YES	D.disagree slightly	C.Neither agree nor disagree	D.disagree slightly	B.agree slightly	C.Neither agree nor disagree	D.disagree slightly	D.disagree slightly	C.Neither agree nor disagree	E.disagree strongly	D.disagree slightly	A.Doctor or nurse		E.others	C.Don’t know	B.When you’ve taken all of the antibiotics as directed	B. No	B. No
192	B.female	20	Undergraduate							G.Malaria		I.Skin or wound infection				A.YES	A.YES	A.YES	A.YES	A.YES	A.YES	A.True	A.True	A.True	A.True	B.False	B.False	A.True	A.True	C.Don't know	C.Don't know	A.agree strongly	A.agree strongly	B.agree slightly	A.agree strongly	A.agree strongly	A.agree strongly	A.agree strongly	A.agree strongly	A.agree strongly	D.disagree slightly	A.Doctor or nurse			B. No	B.When you’ve taken all of the antibiotics as directed	B. No	B. No
193	B.female	21	Undergraduate	A.HIV/AIDS						G.Malaria		I.Skin or wound infection				A.YES	A.YES	A.YES		A.YES	A.YES	A.True	A.True	A.True	A.True	B.False	B.False	A.True	A.True	A.YES	A.YES	A.agree strongly	A.agree strongly	B.agree slightly	A.agree strongly	A.agree strongly	E.disagree strongly	B.agree slightly	A.agree strongly	E.disagree strongly	E.disagree strongly	A.Doctor or nurse			B. No	A.When you feel better	B. No	B. No
194	B.female	21	Undergraduate			C.Bladder infection or urinary tract infection (UTI)				G.Malaria		I.Skin or wound infection				A.YES		A.YES		A.YES		A.True	A.True	A.True	A.True	B.False	B.False	A.True	A.True	A.YES	C.Don't know	B.agree slightly	A.agree strongly	A.agree strongly	A.agree strongly	A.agree strongly	A.agree strongly	A.agree strongly	A.agree strongly	C.Neither agree nor disagree	B.agree slightly	A.Doctor or nurse			B. No	A.When you feel better	C.Don’t know	B. No
195	B.female	20	Undergraduate	A.HIV/AIDS	B.Gonorrea	C.Bladder infection or urinary tract infection (UTI)	D.Diarrea	E.Cold and flu	F.Fever	G.Malaria	H.Measles	I.Skin or wound infection	J.Sore throat	K.Body aches	L.Headaches	A.YES	A.YES	A.YES		A.YES	A.YES	A.True	A.True	A.True	A.True	A.True	A.True	A.True	A.True	C.Don't know	C.Don't know	D.disagree slightly	C.Neither agree nor disagree	D.disagree slightly	B.agree slightly	C.Neither agree nor disagree	D.disagree slightly	D.disagree slightly	C.Neither agree nor disagree	E.disagree strongly	D.disagree slightly	A.Doctor or nurse			B. No	B.When you’ve taken all of the antibiotics as directed	B. No	B. No
196	B.female	22	Undergraduate	A.HIV/AIDS				E.Cold and flu	F.Fever			I.Skin or wound infection				A.YES	A.YES	A.YES		A.YES	A.YES	B.False	A.True	B.False	A.True	B.False	B.False	B.False	A.True	A.YES	A.YES	C.Neither agree nor disagree	B.agree slightly	C.Neither agree nor disagree	A.agree strongly	B.agree slightly	B.agree slightly	B.agree slightly	A.agree strongly	D.disagree slightly	D.disagree slightly	A.Doctor or nurse			B. No	A.When you feel better	B. No	B. No
197	A.male	21	Undergraduate			C.Bladder infection or urinary tract infection (UTI)	D.Diarrea			G.Malaria		I.Skin or wound infection	J.Sore throat			A.YES	A.YES	A.YES		A.YES	A.YES	B.False	A.True	A.True	A.True	B.False	B.False	A.True	A.True	A.YES	A.YES	B.agree slightly	A.agree strongly	A.agree strongly	A.agree strongly	A.agree strongly	A.agree strongly	A.agree strongly	A.agree strongly	A.agree strongly	A.agree strongly	A.Doctor or nurse			B. No	B.When you’ve taken all of the antibiotics as directed	B. No	B. No
198	B.female	22	Undergraduate	A.HIV/AIDS	B.Gonorrea	C.Bladder infection or urinary tract infection (UTI)	D.Diarrea	E.Cold and flu	F.Fever	G.Malaria	H.Measles	I.Skin or wound infection	J.Sore throat	K.Body aches	L.Headaches	A.YES	A.YES	A.YES	A.YES	A.YES	A.YES	B.False	A.True	A.True	A.True	B.False	B.False	A.True	A.True	C.Don't know	C.Don't know	D.disagree slightly	C.Neither agree nor disagree	D.disagree slightly	B.agree slightly	B.agree slightly	C.Neither agree nor disagree	D.disagree slightly	B.agree slightly	E.disagree strongly	D.disagree slightly	A.Doctor or nurse			B. No	B.When you’ve taken all of the antibiotics as directed	A.Yes	B. No
199	B.female	20	Undergraduate			C.Bladder infection or urinary tract infection (UTI)	D.Diarrea	E.Cold and flu	F.Fever			I.Skin or wound infection				A.YES	A.YES	A.YES		A.YES	A.YES	B.False	A.True	A.True	A.True	B.False	B.False	B.False	A.True	A.YES	C.Don't know	A.agree strongly	A.agree strongly	A.agree strongly	A.agree strongly	A.agree strongly	C.Neither agree nor disagree	A.agree strongly	A.agree strongly	C.Neither agree nor disagree	E.disagree strongly	A.Doctor or nurse			B. No	B.When you’ve taken all of the antibiotics as directed	B. No	B. No
200	B.female	20	Undergraduate			C.Bladder infection or urinary tract infection (UTI)		E.Cold and flu	F.Fever			I.Skin or wound infection	J.Sore throat			A.YES	A.YES			A.YES	A.YES	A.True	A.True	A.True	A.True	B.False	B.False	B.False	A.True	A.YES	B.NO	D.disagree slightly	A.agree strongly	B.agree slightly	A.agree strongly	A.agree strongly	A.agree strongly	A.agree strongly	A.agree strongly	C.Neither agree nor disagree	C.Neither agree nor disagree	A.Doctor or nurse			B. No	B.When you’ve taken all of the antibiotics as directed	B. No	B. No
201	B.female	21	Undergraduate				D.Diarrea	E.Cold and flu	F.Fever		H.Measles	I.Skin or wound infection	J.Sore throat			A.YES	A.YES			A.YES		A.True	A.True	A.True	A.True	B.False	B.False	A.True	A.True	A.YES	B.NO	A.agree strongly	A.agree strongly	A.agree strongly	A.agree strongly	A.agree strongly	A.agree strongly	A.agree strongly	A.agree strongly	A.agree strongly	D.disagree slightly	A.Doctor or nurse			B. No	A.When you feel better	A.Yes	A.Yes
202	B.female	20	Undergraduate				D.Diarrea	E.Cold and flu	F.Fever		H.Measles	I.Skin or wound infection	J.Sore throat	K.Body aches	L.Headaches	A.YES	A.YES	A.YES		A.YES	A.YES	B.False	A.True	A.True	A.True	B.False	B.False	B.False	A.True	A.YES	C.Don't know	B.agree slightly	A.agree strongly	A.agree strongly	A.agree strongly	A.agree strongly	A.agree strongly	C.Neither agree nor disagree	A.agree strongly	D.disagree slightly	C.Neither agree nor disagree	A.Doctor or nurse			B. No	B.When you’ve taken all of the antibiotics as directed	B. No	B. No
203	B.female	20	Undergraduate		B.Gonorrea	C.Bladder infection or urinary tract infection (UTI)	D.Diarrea	E.Cold and flu	F.Fever			I.Skin or wound infection				A.YES	A.YES	A.YES		A.YES	A.YES	B.False	A.True	A.True	A.True	B.False	B.False	A.True	A.True	A.YES	C.Don't know	A.agree strongly	A.agree strongly	A.agree strongly	A.agree strongly	A.agree strongly	B.agree slightly	A.agree strongly	A.agree strongly	C.Neither agree nor disagree	E.disagree strongly	A.Doctor or nurse			B. No	B.When you’ve taken all of the antibiotics as directed	B. No	B. No
204	A.male	20	Undergraduate		B.Gonorrea	C.Bladder infection or urinary tract infection (UTI)				G.Malaria		I.Skin or wound infection				A.YES	A.YES	A.YES	A.YES	A.YES	A.YES	B.False	A.True	A.True	A.True	B.False	B.False	A.True	A.True	A.YES	A.YES	A.agree strongly	A.agree strongly	A.agree strongly	A.agree strongly	A.agree strongly	A.agree strongly	A.agree strongly	A.agree strongly	B.agree slightly	D.disagree slightly	A.Doctor or nurse			B. No	A.When you feel better	B. No	A.Yes
205	B.female	20	Undergraduate				D.Diarrea		F.Fever			I.Skin or wound infection	J.Sore throat		L.Headaches	A.YES	A.YES	A.YES	A.YES	A.YES	A.YES	B.False	A.True	A.True	A.True	B.False	B.False	A.True	A.True	A.YES	C.Don't know	C.Neither agree nor disagree	A.agree strongly	B.agree slightly	A.agree strongly	A.agree strongly	A.agree strongly	C.Neither agree nor disagree	A.agree strongly	D.disagree slightly	C.Neither agree nor disagree				B. No	B.When you’ve taken all of the antibiotics as directed	B. No	B. No
206	B.female	21	Undergraduate			C.Bladder infection or urinary tract infection (UTI)	D.Diarrea	E.Cold and flu	F.Fever			I.Skin or wound infection	J.Sore throat		L.Headaches		A.YES			A.YES		A.True	A.True	A.True	A.True	B.False	B.False	B.False	A.True	C.Don't know	A.YES	A.agree strongly	A.agree strongly	A.agree strongly	A.agree strongly	A.agree strongly	A.agree strongly	A.agree strongly	A.agree strongly	B.agree slightly	E.disagree strongly	A.Doctor or nurse			B. No	C.Don’t know	A.Yes	A.Yes
207	B.female	20	Undergraduate		B.Gonorrea	C.Bladder infection or urinary tract infection (UTI)							J.Sore throat				A.YES	A.YES		A.YES	A.YES	A.True	A.True	A.True	A.True	B.False	B.False	A.True	A.True	A.YES	A.YES	A.agree strongly	A.agree strongly	A.agree strongly	A.agree strongly	A.agree strongly	A.agree strongly	A.agree strongly	A.agree strongly	C.Neither agree nor disagree	A.agree strongly	A.Doctor or nurse			B. No	A.When you feel better	A.Yes	A.Yes
208	B.female	21	Undergraduate							G.Malaria	H.Measles	I.Skin or wound infection				A.YES				A.YES	A.YES	B.False	A.True	A.True	A.True	B.False	B.False	A.True	A.True	C.Don't know	B.NO	C.Neither agree nor disagree	A.agree strongly	B.agree slightly	B.agree slightly	A.agree strongly	A.agree strongly	A.agree strongly	A.agree strongly	E.disagree strongly	C.Neither agree nor disagree				B. No	A.When you feel better	A.Yes	B. No
209	A.male	19	Undergraduate									I.Skin or wound infection			L.Headaches	A.YES	A.YES			A.YES	A.YES	B.False	A.True	A.True	A.True	B.False	B.False	A.True	A.True	A.YES	A.YES	B.agree slightly	B.agree slightly	B.agree slightly	A.agree strongly	B.agree slightly	B.agree slightly	B.agree slightly	A.agree strongly	B.agree slightly	B.agree slightly				B. No	B.When you’ve taken all of the antibiotics as directed	B. No	B. No
210	B.female	21	Undergraduate			C.Bladder infection or urinary tract infection (UTI)		E.Cold and flu				I.Skin or wound infection				A.YES	A.YES	A.YES		A.YES	A.YES	B.False	A.True	A.True	A.True	B.False	B.False	A.True	A.True	A.YES	C.Don't know	A.agree strongly	A.agree strongly	B.agree slightly	A.agree strongly	A.agree strongly	A.agree strongly	A.agree strongly	A.agree strongly	A.agree strongly	B.agree slightly	A.Doctor or nurse			B. No	A.When you feel better	B. No	B. No
211	A.male	20	Undergraduate			C.Bladder infection or urinary tract infection (UTI)		E.Cold and flu	F.Fever	G.Malaria		I.Skin or wound infection				A.YES	A.YES			A.YES		B.False	A.True	B.False	A.True	B.False	B.False	A.True	A.True	B.NO	B.NO	B.agree slightly	A.agree strongly	E.disagree strongly	A.agree strongly	A.agree strongly	A.agree strongly	A.agree strongly	A.agree strongly	E.disagree strongly	C.Neither agree nor disagree	A.Doctor or nurse	C.Family member or friend		B. No	B.When you’ve taken all of the antibiotics as directed	A.Yes	A.Yes
212	B.female	22	Undergraduate			C.Bladder infection or urinary tract infection (UTI)		E.Cold and flu		G.Malaria	H.Measles	I.Skin or wound infection				A.YES				A.YES		A.True	A.True	A.True	A.True	B.False	B.False	A.True	A.True	A.YES	A.YES	A.agree strongly	A.agree strongly	A.agree strongly	A.agree strongly	A.agree strongly	A.agree strongly	A.agree strongly	A.agree strongly	B.agree slightly	E.disagree strongly	A.Doctor or nurse			B. No	B.When you’ve taken all of the antibiotics as directed	A.Yes	A.Yes
213	B.female	21	Undergraduate					E.Cold and flu	F.Fever	G.Malaria		I.Skin or wound infection				A.YES		A.YES		A.YES	A.YES	A.True	A.True	A.True	A.True	B.False	B.False	A.True	A.True	A.YES	C.Don't know	A.agree strongly	A.agree strongly	A.agree strongly	A.agree strongly	A.agree strongly	A.agree strongly	B.agree slightly	A.agree strongly	D.disagree slightly	A.agree strongly	A.Doctor or nurse			B. No	B.When you’ve taken all of the antibiotics as directed	B. No	B. No
214	B.female	25	Undergraduate	A.HIV/AIDS	B.Gonorrea	C.Bladder infection or urinary tract infection (UTI)	D.Diarrea	E.Cold and flu	F.Fever	G.Malaria	H.Measles	I.Skin or wound infection	J.Sore throat	K.Body aches	L.Headaches	A.YES	A.YES	A.YES	A.YES	A.YES	A.YES	A.True	A.True	A.True	A.True	B.False	B.False	A.True	A.True	A.YES	A.YES	A.agree strongly	A.agree strongly	A.agree strongly	A.agree strongly	A.agree strongly	A.agree strongly	A.agree strongly	A.agree strongly	B.agree slightly	D.disagree slightly	A.Doctor or nurse			B. No	A.When you feel better	A.Yes	A.Yes
215	A.male	23	Undergraduate			C.Bladder infection or urinary tract infection (UTI)						I.Skin or wound infection				A.YES	A.YES	A.YES		A.YES	A.YES	A.True	A.True	A.True	A.True	B.False	B.False	B.False	A.True	A.YES	C.Don't know	B.agree slightly	B.agree slightly	B.agree slightly	A.agree strongly	A.agree strongly	A.agree strongly	A.agree strongly	A.agree strongly	B.agree slightly	C.Neither agree nor disagree	A.Doctor or nurse			B. No	B.When you’ve taken all of the antibiotics as directed	B. No	B. No
216	B.female	25	Undergraduate		B.Gonorrea	C.Bladder infection or urinary tract infection (UTI)		E.Cold and flu				I.Skin or wound infection				A.YES	A.YES	A.YES	A.YES	A.YES	A.YES	B.False	A.True	A.True	B.False	B.False	B.False	A.True	A.True	A.YES	A.YES	A.agree strongly	A.agree strongly	A.agree strongly	A.agree strongly	A.agree strongly	B.agree slightly	A.agree strongly	A.agree strongly	B.agree slightly	D.disagree slightly	A.Doctor or nurse			B. No	B.When you’ve taken all of the antibiotics as directed	A.Yes	A.Yes
217	A.male	19	Undergraduate			C.Bladder infection or urinary tract infection (UTI)						I.Skin or wound infection				A.YES	A.YES			A.YES	A.YES	B.False	A.True	B.False	A.True	B.False	B.False	A.True	A.True	B.NO	C.Don't know	B.agree slightly	A.agree strongly	A.agree strongly	A.agree strongly	A.agree strongly	A.agree strongly	A.agree strongly	A.agree strongly	C.Neither agree nor disagree	D.disagree slightly	A.Doctor or nurse			B. No	B.When you’ve taken all of the antibiotics as directed	A.Yes	A.Yes
218	B.female	20	Undergraduate					E.Cold and flu	F.Fever			I.Skin or wound infection				A.YES	A.YES			A.YES		A.True	A.True	A.True	A.True	B.False	B.False	B.False	A.True	C.Don't know	C.Don't know	B.agree slightly	A.agree strongly	C.Neither agree nor disagree	A.agree strongly	A.agree strongly	A.agree strongly	B.agree slightly	A.agree strongly	D.disagree slightly	C.Neither agree nor disagree	A.Doctor or nurse			B. No	B.When you’ve taken all of the antibiotics as directed	A.Yes	A.Yes
219	B.female	22	Undergraduate			C.Bladder infection or urinary tract infection (UTI)		E.Cold and flu				I.Skin or wound infection				A.YES	A.YES	A.YES		A.YES	A.YES	A.True	A.True	A.True	B.False	B.False	A.True	A.True	A.True	A.YES	A.YES	A.agree strongly	A.agree strongly	A.agree strongly	A.agree strongly	A.agree strongly	A.agree strongly	A.agree strongly	A.agree strongly	A.agree strongly	B.agree slightly	A.Doctor or nurse	C.Family member or friend		B. No	B.When you’ve taken all of the antibiotics as directed	A.Yes	B. No
220	B.female	20	Undergraduate					E.Cold and flu	F.Fever	G.Malaria		I.Skin or wound infection	J.Sore throat	K.Body aches	L.Headaches	A.YES	A.YES	A.YES			A.YES	B.False	A.True	B.False	A.True	B.False	B.False	A.True	A.True	B.NO	C.Don't know	D.disagree slightly	A.agree strongly	B.agree slightly	A.agree strongly	A.agree strongly	A.agree strongly	B.agree slightly	A.agree strongly	E.disagree strongly	D.disagree slightly				B. No	B.When you’ve taken all of the antibiotics as directed	B. No	B. No
221	A.male	20	Undergraduate									I.Skin or wound infection				A.YES	A.YES	A.YES		A.YES	A.YES	B.False	A.True	B.False	A.True	B.False	B.False	A.True	A.True	C.Don't know	C.Don't know	B.agree slightly	B.agree slightly	B.agree slightly	A.agree strongly	B.agree slightly	B.agree slightly	A.agree strongly	A.agree strongly	B.agree slightly	B.agree slightly	A.Doctor or nurse			B. No	A.When you feel better	B. No	B. No
222	A.male	19	Undergraduate			C.Bladder infection or urinary tract infection (UTI)	D.Diarrea	E.Cold and flu	F.Fever	G.Malaria	H.Measles	I.Skin or wound infection	J.Sore throat			A.YES	A.YES			A.YES	A.YES	B.False	A.True	A.True	A.True	B.False	B.False	A.True	A.True	B.NO	A.YES	A.agree strongly	A.agree strongly	A.agree strongly	A.agree strongly	A.agree strongly	A.agree strongly	A.agree strongly	A.agree strongly	E.disagree strongly	E.disagree strongly	A.Doctor or nurse			B. No	B.When you’ve taken all of the antibiotics as directed	A.Yes	C.Don’t know
223	B.female	25	Undergraduate			C.Bladder infection or urinary tract infection (UTI)	D.Diarrea	E.Cold and flu	F.Fever	G.Malaria		I.Skin or wound infection				A.YES	A.YES	A.YES		A.YES	A.YES	A.True	A.True	A.True	A.True	B.False	B.False	A.True	A.True	A.YES	A.YES	A.agree strongly	A.agree strongly	B.agree slightly	A.agree strongly	A.agree strongly	B.agree slightly	A.agree strongly	A.agree strongly	C.Neither agree nor disagree	C.Neither agree nor disagree				B. No	A.When you feel better	A.Yes	A.Yes
224	A.male	21	Undergraduate			C.Bladder infection or urinary tract infection (UTI)	D.Diarrea					I.Skin or wound infection				A.YES	A.YES			A.YES	A.YES	A.True	A.True	A.True	A.True	B.False	B.False	A.True	A.True	A.YES	C.Don't know	B.agree slightly	A.agree strongly	B.agree slightly	A.agree strongly	A.agree strongly	A.agree strongly	A.agree strongly	A.agree strongly	C.Neither agree nor disagree	C.Neither agree nor disagree	A.Doctor or nurse			B. No	B.When you’ve taken all of the antibiotics as directed	A.Yes	B. No
225	B.female	21	Undergraduate			C.Bladder infection or urinary tract infection (UTI)				G.Malaria		I.Skin or wound infection					A.YES			A.YES		B.False	A.True	A.True	A.True	B.False	B.False	A.True	A.True	A.YES	C.Don't know	B.agree slightly	A.agree strongly	A.agree strongly	A.agree strongly	A.agree strongly	A.agree strongly	A.agree strongly	A.agree strongly	E.disagree strongly	E.disagree strongly	A.Doctor or nurse			B. No	B.When you’ve taken all of the antibiotics as directed	B. No	B. No
226	B.female	21	Undergraduate			C.Bladder infection or urinary tract infection (UTI)			F.Fever	G.Malaria		I.Skin or wound infection				A.YES	A.YES			A.YES	A.YES	B.False	A.True	A.True	A.True	B.False	B.False	B.False	A.True	A.YES	C.Don't know	A.agree strongly	A.agree strongly	B.agree slightly	A.agree strongly	A.agree strongly	B.agree slightly	C.Neither agree nor disagree	A.agree strongly	B.agree slightly	B.agree slightly	A.Doctor or nurse			B. No	B.When you’ve taken all of the antibiotics as directed	A.Yes	B. No
227	A.male	21	Undergraduate		B.Gonorrea	C.Bladder infection or urinary tract infection (UTI)				G.Malaria	H.Measles	I.Skin or wound infection				A.YES	A.YES	A.YES		A.YES		B.False	B.False	B.False	B.False	B.False	B.False	A.True	A.True	A.YES	B.NO	B.agree slightly	B.agree slightly	C.Neither agree nor disagree	A.agree strongly	B.agree slightly	B.agree slightly	B.agree slightly	A.agree strongly	B.agree slightly	B.agree slightly	A.Doctor or nurse			B. No	C.Don’t know	B. No	B. No
228	A.male	20	Undergraduate									I.Skin or wound infection				A.YES	A.YES	A.YES		A.YES	A.YES	A.True	A.True	A.True	A.True	B.False	B.False	A.True	A.True	A.YES	A.YES	A.agree strongly	A.agree strongly	A.agree strongly	A.agree strongly	A.agree strongly	A.agree strongly	A.agree strongly	A.agree strongly	B.agree slightly	A.agree strongly	A.Doctor or nurse			B. No	B.When you’ve taken all of the antibiotics as directed	A.Yes	B. No
229	A.male	19	Undergraduate				D.Diarrea	E.Cold and flu				I.Skin or wound infection				A.YES	A.YES			A.YES	A.YES	B.False	A.True	A.True	A.True	B.False	B.False	A.True	A.True	A.YES	A.YES	B.agree slightly	A.agree strongly	B.agree slightly	A.agree strongly	A.agree strongly	A.agree strongly	A.agree strongly	A.agree strongly	C.Neither agree nor disagree	A.agree strongly	A.Doctor or nurse			B. No	B.When you’ve taken all of the antibiotics as directed	B. No	A.Yes
230	B.female	22	Undergraduate			C.Bladder infection or urinary tract infection (UTI)				G.Malaria	H.Measles	I.Skin or wound infection				A.YES	A.YES	A.YES		A.YES		B.False	A.True	A.True	B.False	B.False	B.False	A.True	A.True	A.YES	C.Don't know	B.agree slightly	A.agree strongly	A.agree strongly	A.agree strongly	A.agree strongly	A.agree strongly	B.agree slightly	A.agree strongly	D.disagree slightly	E.disagree strongly	A.Doctor or nurse			B. No	B.When you’ve taken all of the antibiotics as directed	B. No	B. No
231	A.male	20	Undergraduate				D.Diarrea			G.Malaria		I.Skin or wound infection					A.YES	A.YES		A.YES	A.YES	A.True	B.False	A.True	B.False	B.False	B.False	A.True	A.True	A.YES	A.YES	B.agree slightly	A.agree strongly	A.agree strongly	A.agree strongly	A.agree strongly	A.agree strongly	A.agree strongly	A.agree strongly	E.disagree strongly	E.disagree strongly	A.Doctor or nurse			B. No	B.When you’ve taken all of the antibiotics as directed	B. No	B. No
232	B.female	21	Undergraduate					E.Cold and flu	F.Fever	G.Malaria		I.Skin or wound infection				A.YES	A.YES	A.YES		A.YES	A.YES	B.False	A.True	A.True	A.True	B.False	B.False	A.True	A.True	A.YES	A.YES	B.agree slightly	B.agree slightly	C.Neither agree nor disagree	B.agree slightly	B.agree slightly	A.agree strongly	B.agree slightly	A.agree strongly	B.agree slightly	E.disagree strongly	A.Doctor or nurse			B. No	B.When you’ve taken all of the antibiotics as directed	A.Yes	B. No
233	A.male	20	Undergraduate							G.Malaria	H.Measles	I.Skin or wound infection				A.YES				A.YES	A.YES	B.False	A.True	A.True	A.True	B.False	B.False	A.True	A.True	C.Don't know	C.Don't know	C.Neither agree nor disagree	A.agree strongly	B.agree slightly	A.agree strongly	A.agree strongly	A.agree strongly	A.agree strongly	A.agree strongly	C.Neither agree nor disagree	C.Neither agree nor disagree				B. No	C.Don’t know	C.Don’t know	C.Don’t know
234	A.male	19	Undergraduate			C.Bladder infection or urinary tract infection (UTI)	D.Diarrea	E.Cold and flu				I.Skin or wound infection	J.Sore throat			A.YES	A.YES			A.YES	A.YES	B.False	A.True	A.True	A.True	B.False	B.False	A.True	A.True	A.YES	C.Don't know	B.agree slightly	A.agree strongly	A.agree strongly	A.agree strongly	A.agree strongly	A.agree strongly	B.agree slightly	A.agree strongly	D.disagree slightly	A.agree strongly	A.Doctor or nurse			B. No	C.Don’t know	B. No	A.Yes
235	A.male	24	Undergraduate			C.Bladder infection or urinary tract infection (UTI)						I.Skin or wound infection				A.YES	A.YES	A.YES		A.YES	A.YES	B.False	A.True	A.True	A.True	B.False	B.False	A.True	A.True	A.YES	A.YES	A.agree strongly	A.agree strongly	A.agree strongly	A.agree strongly	A.agree strongly	A.agree strongly	B.agree slightly	A.agree strongly	A.agree strongly	A.agree strongly	A.Doctor or nurse			B. No	B.When you’ve taken all of the antibiotics as directed	A.Yes	B. No
236	B.female	21	Undergraduate			C.Bladder infection or urinary tract infection (UTI)				G.Malaria	H.Measles	I.Skin or wound infection				A.YES	A.YES	A.YES		A.YES	A.YES	B.False	A.True	A.True	A.True	B.False	B.False	A.True	A.True	B.NO	B.NO	A.agree strongly	A.agree strongly	A.agree strongly	A.agree strongly	A.agree strongly	A.agree strongly	A.agree strongly	A.agree strongly	E.disagree strongly	E.disagree strongly	A.Doctor or nurse			B. No	B.When you’ve taken all of the antibiotics as directed	B. No	B. No
237	B.female	25	Undergraduate					E.Cold and flu	F.Fever	G.Malaria		I.Skin or wound infection				A.YES	A.YES	A.YES		A.YES		A.True	A.True	A.True	A.True	A.True	A.True	A.True	A.True	A.YES	B.NO	A.agree strongly	A.agree strongly	A.agree strongly	A.agree strongly	A.agree strongly	A.agree strongly	A.agree strongly	A.agree strongly	A.agree strongly	A.agree strongly	A.Doctor or nurse			B. No	B.When you’ve taken all of the antibiotics as directed	B. No	B. No
238	B.female	20	Undergraduate		B.Gonorrea	C.Bladder infection or urinary tract infection (UTI)	D.Diarrea	E.Cold and flu	F.Fever			I.Skin or wound infection				A.YES	A.YES	A.YES		A.YES	A.YES	B.False	A.True	A.True	A.True	B.False	B.False	A.True	A.True	A.YES	A.YES	D.disagree slightly	A.agree strongly	C.Neither agree nor disagree	A.agree strongly	A.agree strongly	A.agree strongly	A.agree strongly	A.agree strongly	C.Neither agree nor disagree	C.Neither agree nor disagree	A.Doctor or nurse			B. No	B.When you’ve taken all of the antibiotics as directed	A.Yes	A.Yes
239	B.female	22	Undergraduate			C.Bladder infection or urinary tract infection (UTI)				G.Malaria		I.Skin or wound infection				A.YES	A.YES	A.YES		A.YES	A.YES	B.False	A.True	A.True	A.True	B.False	B.False	A.True	A.True	A.YES	A.YES	A.agree strongly	A.agree strongly	A.agree strongly	A.agree strongly	A.agree strongly	A.agree strongly	A.agree strongly	A.agree strongly	A.agree strongly	E.disagree strongly	A.Doctor or nurse			B. No	A.When you feel better	B. No	A.Yes
240	A.male	20	Undergraduate				D.Diarrea	E.Cold and flu		G.Malaria	H.Measles	I.Skin or wound infection				A.YES				A.YES	A.YES	A.True	A.True	A.True	A.True	B.False	B.False	B.False	A.True	B.NO	B.NO	B.agree slightly	A.agree strongly	A.agree strongly	A.agree strongly	A.agree strongly	A.agree strongly	A.agree strongly	A.agree strongly	E.disagree strongly	E.disagree strongly	A.Doctor or nurse			B. No	B.When you’ve taken all of the antibiotics as directed	B. No	B. No
241	A.male	21	Undergraduate			C.Bladder infection or urinary tract infection (UTI)	D.Diarrea	E.Cold and flu	F.Fever			I.Skin or wound infection	J.Sore throat	K.Body aches	L.Headaches	A.YES	A.YES	A.YES		A.YES	A.YES	B.False	A.True	A.True	A.True	B.False	B.False	A.True	A.True	A.YES	A.YES	B.agree slightly	B.agree slightly	B.agree slightly	A.agree strongly	A.agree strongly	C.Neither agree nor disagree	B.agree slightly	A.agree strongly	B.agree slightly	B.agree slightly	A.Doctor or nurse			B. No	B.When you’ve taken all of the antibiotics as directed	B. No	A.Yes
242	B.female	21	Undergraduate			C.Bladder infection or urinary tract infection (UTI)										A.YES	A.YES	A.YES		A.YES	A.YES	A.True	A.True	A.True	A.True	B.False	B.False	A.True	A.True	A.YES	C.Don't know	E.disagree strongly	A.agree strongly	B.agree slightly	A.agree strongly	A.agree strongly	E.disagree strongly	B.agree slightly	A.agree strongly	C.Neither agree nor disagree	C.Neither agree nor disagree				B. No	C.Don’t know	C.Don’t know	B. No
243	A.male	20	Undergraduate				D.Diarrea	E.Cold and flu	F.Fever	G.Malaria		I.Skin or wound infection				A.YES		A.YES			A.YES	A.True	A.True	A.True	A.True	B.False	B.False	A.True	A.True	B.NO	B.NO	A.agree strongly	A.agree strongly	A.agree strongly	A.agree strongly	A.agree strongly	A.agree strongly	A.agree strongly	A.agree strongly	C.Neither agree nor disagree	E.disagree strongly	A.Doctor or nurse			B. No	B.When you’ve taken all of the antibiotics as directed	B. No	B. No
244	A.male	20	Undergraduate					E.Cold and flu		G.Malaria		I.Skin or wound infection	J.Sore throat			A.YES	A.YES	A.YES	A.YES	A.YES	A.YES	B.False	A.True	A.True	A.True	B.False	B.False	A.True	A.True	C.Don't know	A.YES	C.Neither agree nor disagree	A.agree strongly	B.agree slightly	A.agree strongly	A.agree strongly	C.Neither agree nor disagree	B.agree slightly	B.agree slightly	E.disagree strongly	D.disagree slightly	A.Doctor or nurse			B. No	A.When you feel better	A.Yes	A.Yes
245	A.male	19	Undergraduate			C.Bladder infection or urinary tract infection (UTI)	D.Diarrea			G.Malaria		I.Skin or wound infection				A.YES	A.YES	A.YES	A.YES	A.YES	A.YES	B.False	A.True	A.True	B.False	B.False	B.False	A.True	A.True	B.NO	C.Don't know	D.disagree slightly	B.agree slightly	C.Neither agree nor disagree	C.Neither agree nor disagree	B.agree slightly	A.agree strongly	B.agree slightly	A.agree strongly	D.disagree slightly	C.Neither agree nor disagree	A.Doctor or nurse			B. No	B.When you’ve taken all of the antibiotics as directed	B. No	B. No
246	B.female	20	Undergraduate				D.Diarrea	E.Cold and flu	F.Fever			I.Skin or wound infection			L.Headaches	A.YES	A.YES	A.YES		A.YES	A.YES	A.True	A.True	A.True	A.True	B.False	B.False	A.True	A.True	B.NO	A.YES	A.agree strongly	A.agree strongly	B.agree slightly	A.agree strongly	A.agree strongly	A.agree strongly	B.agree slightly	A.agree strongly	E.disagree strongly	E.disagree strongly	A.Doctor or nurse			A.Yes	B.When you’ve taken all of the antibiotics as directed	A.Yes	A.Yes
247	B.female	21	Undergraduate				D.Diarrea	E.Cold and flu	F.Fever	G.Malaria		I.Skin or wound infection	J.Sore throat	K.Body aches	L.Headaches	A.YES				A.YES		B.False	A.True	A.True	B.False	B.False	B.False	B.False	A.True	C.Don't know	C.Don't know	B.agree slightly	B.agree slightly	C.Neither agree nor disagree	A.agree strongly	B.agree slightly	B.agree slightly	B.agree slightly	A.agree strongly	B.agree slightly	B.agree slightly				B. No	B.When you’ve taken all of the antibiotics as directed	B. No	B. No
248	A.male	21	Undergraduate			C.Bladder infection or urinary tract infection (UTI)		E.Cold and flu	F.Fever			I.Skin or wound infection	J.Sore throat			A.YES	A.YES			A.YES	A.YES	B.False	A.True	B.False	A.True	B.False	B.False	A.True	A.True	A.YES	C.Don't know	E.disagree strongly	A.agree strongly	B.agree slightly	A.agree strongly	A.agree strongly	C.Neither agree nor disagree	B.agree slightly	A.agree strongly	E.disagree strongly	C.Neither agree nor disagree	A.Doctor or nurse			B. No	A.When you feel better	B. No	B. No
249	A.male	20	Undergraduate			C.Bladder infection or urinary tract infection (UTI)				G.Malaria	H.Measles	I.Skin or wound infection				A.YES		A.YES				B.False	B.False	B.False	A.True	B.False	B.False	B.False	A.True	A.YES	A.YES	C.Neither agree nor disagree	A.agree strongly	C.Neither agree nor disagree	A.agree strongly	A.agree strongly	E.disagree strongly	B.agree slightly	A.agree strongly	E.disagree strongly	D.disagree slightly	A.Doctor or nurse			B. No	A.When you feel better	C.Don’t know	C.Don’t know
250	B.female	25	Undergraduate	A.HIV/AIDS		C.Bladder infection or urinary tract infection (UTI)				G.Malaria		I.Skin or wound infection				A.YES	A.YES			A.YES	A.YES	B.False	B.False	A.True	A.True	B.False	B.False	A.True	A.True	A.YES	A.YES	B.agree slightly	A.agree strongly	A.agree strongly	A.agree strongly	A.agree strongly	A.agree strongly	A.agree strongly	A.agree strongly	D.disagree slightly	C.Neither agree nor disagree	A.Doctor or nurse		E.others	B. No	B.When you’ve taken all of the antibiotics as directed	B. No	B. No
251	B.female	20	Undergraduate		B.Gonorrea	C.Bladder infection or urinary tract infection (UTI)		E.Cold and flu		G.Malaria	H.Measles	I.Skin or wound infection	J.Sore throat			A.YES	A.YES	A.YES		A.YES	A.YES	B.False	A.True	A.True	A.True	B.False	B.False	A.True	A.True	A.YES	A.YES	B.agree slightly	A.agree strongly	A.agree strongly	A.agree strongly	A.agree strongly	A.agree strongly	A.agree strongly	A.agree strongly	B.agree slightly	B.agree slightly	A.Doctor or nurse			A.Yes	A.When you feel better	A.Yes	A.Yes
252	A.male	19	Undergraduate		B.Gonorrea	C.Bladder infection or urinary tract infection (UTI)	D.Diarrea	E.Cold and flu	F.Fever	G.Malaria		I.Skin or wound infection					A.YES	A.YES		A.YES	A.YES	A.True	A.True	A.True	A.True	B.False	B.False	A.True	A.True	C.Don't know	C.Don't know	A.agree strongly	A.agree strongly	B.agree slightly	B.agree slightly	A.agree strongly	A.agree strongly	C.Neither agree nor disagree	A.agree strongly	E.disagree strongly	C.Neither agree nor disagree				B. No	B.When you’ve taken all of the antibiotics as directed	B. No	B. No
253	B.female	22	Undergraduate					E.Cold and flu		G.Malaria		I.Skin or wound infection				A.YES				A.YES	A.YES	A.True	B.False	A.True	A.True	B.False	B.False	A.True	A.True	A.YES	A.YES	A.agree strongly	A.agree strongly	B.agree slightly	A.agree strongly	A.agree strongly	C.Neither agree nor disagree	B.agree slightly	A.agree strongly	E.disagree strongly	E.disagree strongly				B. No	B.When you’ve taken all of the antibiotics as directed	A.Yes	A.Yes
254	B.female	20	Undergraduate					E.Cold and flu				I.Skin or wound infection		K.Body aches	L.Headaches					A.YES	A.YES	B.False	A.True	B.False	A.True	B.False	B.False	A.True	A.True	C.Don't know	C.Don't know	C.Neither agree nor disagree	A.agree strongly	B.agree slightly	A.agree strongly	A.agree strongly	C.Neither agree nor disagree	A.agree strongly	A.agree strongly	C.Neither agree nor disagree	D.disagree slightly				B. No	C.Don’t know	C.Don’t know	C.Don’t know
255	B.female	22	Undergraduate				D.Diarrea	E.Cold and flu				I.Skin or wound infection				A.YES				A.YES	A.YES	B.False	B.False	A.True	A.True	B.False	B.False	A.True	A.True	C.Don't know	B.NO	A.agree strongly	A.agree strongly	A.agree strongly	A.agree strongly	A.agree strongly	A.agree strongly	A.agree strongly	A.agree strongly	B.agree slightly	A.agree strongly	A.Doctor or nurse	C.Family member or friend		B. No	A.When you feel better	A.Yes	A.Yes
256	B.female	25	Undergraduate			C.Bladder infection or urinary tract infection (UTI)		E.Cold and flu				I.Skin or wound infection				A.YES		A.YES		A.YES	A.YES	B.False	A.True	A.True	B.False	B.False	B.False	A.True	A.True	A.YES	A.YES	C.Neither agree nor disagree	A.agree strongly	B.agree slightly	B.agree slightly	B.agree slightly	B.agree slightly	A.agree strongly	A.agree strongly	D.disagree slightly	C.Neither agree nor disagree				B. No	A.When you feel better	A.Yes	A.Yes
257	A.male	20	Undergraduate			C.Bladder infection or urinary tract infection (UTI)										A.YES	A.YES	A.YES	A.YES	A.YES	A.YES	A.True	A.True	A.True	A.True	B.False	B.False	B.False	A.True	A.YES	A.YES	A.agree strongly	A.agree strongly	A.agree strongly	A.agree strongly	A.agree strongly	A.agree strongly	A.agree strongly	A.agree strongly	B.agree slightly	D.disagree slightly	A.Doctor or nurse			B. No	B.When you’ve taken all of the antibiotics as directed	B. No	B. No
258	B.female	21	Undergraduate					E.Cold and flu				I.Skin or wound infection				A.YES	A.YES	A.YES		A.YES	A.YES	B.False	A.True	B.False	A.True	B.False	B.False	B.False	A.True	A.YES	A.YES	E.disagree strongly	A.agree strongly	B.agree slightly	A.agree strongly	A.agree strongly	A.agree strongly	A.agree strongly	A.agree strongly	A.agree strongly	C.Neither agree nor disagree	A.Doctor or nurse			B. No	A.When you feel better	A.Yes	C.Don’t know
259	A.male	23	Undergraduate					E.Cold and flu		G.Malaria		I.Skin or wound infection				A.YES	A.YES	A.YES	A.YES	A.YES	A.YES	A.True	A.True	A.True	A.True	A.True	A.True	A.True	A.True	A.YES	A.YES	B.agree slightly	B.agree slightly	B.agree slightly	A.agree strongly	A.agree strongly	B.agree slightly	B.agree slightly	A.agree strongly	B.agree slightly	B.agree slightly	A.Doctor or nurse			B. No	B.When you’ve taken all of the antibiotics as directed	B. No	A.Yes
260	B.female	20	Undergraduate					E.Cold and flu	F.Fever			I.Skin or wound infection				A.YES		A.YES		A.YES		B.False	A.True	A.True	A.True	B.False	B.False	A.True	A.True	A.YES	A.YES	A.agree strongly	A.agree strongly	A.agree strongly	A.agree strongly	A.agree strongly	A.agree strongly	A.agree strongly	A.agree strongly	B.agree slightly	D.disagree slightly	A.Doctor or nurse			B. No	B.When you’ve taken all of the antibiotics as directed	B. No	B. No
261	A.male	19	Undergraduate			C.Bladder infection or urinary tract infection (UTI)				G.Malaria		I.Skin or wound infection				A.YES	A.YES			A.YES	A.YES	B.False	A.True	A.True	A.True	B.False	B.False	A.True	A.True	A.YES	B.NO	B.agree slightly	A.agree strongly	B.agree slightly	A.agree strongly	A.agree strongly	A.agree strongly	B.agree slightly	A.agree strongly	D.disagree slightly	E.disagree strongly	A.Doctor or nurse			B. No	B.When you’ve taken all of the antibiotics as directed	B. No	B. No
262	B.female	21	Undergraduate			C.Bladder infection or urinary tract infection (UTI)			F.Fever			I.Skin or wound infection				A.YES	A.YES	A.YES		A.YES	A.YES	B.False	A.True	A.True	A.True	B.False	B.False	A.True	A.True	C.Don't know	A.YES	C.Neither agree nor disagree	A.agree strongly	B.agree slightly	A.agree strongly	A.agree strongly	A.agree strongly	A.agree strongly	A.agree strongly	C.Neither agree nor disagree	C.Neither agree nor disagree	A.Doctor or nurse			B. No	B.When you’ve taken all of the antibiotics as directed	B. No	C.Don’t know
263	B.female	21	Undergraduate					E.Cold and flu	F.Fever			I.Skin or wound infection	J.Sore throat		L.Headaches	A.YES	A.YES	A.YES		A.YES		B.False	A.True	A.True	A.True	B.False	B.False	B.False	A.True	A.YES	C.Don't know	B.agree slightly	A.agree strongly	B.agree slightly	A.agree strongly	A.agree strongly	A.agree strongly	A.agree strongly	A.agree strongly	E.disagree strongly	D.disagree slightly	A.Doctor or nurse			B. No	A.When you feel better	B. No	A.Yes
264	A.male	24	Undergraduate							G.Malaria	H.Measles	I.Skin or wound infection				A.YES				A.YES	A.YES	A.True	A.True	A.True	B.False	B.False	B.False	A.True	A.True	A.YES	A.YES	B.agree slightly	B.agree slightly	B.agree slightly	A.agree strongly	A.agree strongly	A.agree strongly	B.agree slightly	A.agree strongly	D.disagree slightly	C.Neither agree nor disagree				B. No	B.When you’ve taken all of the antibiotics as directed	C.Don’t know	C.Don’t know
265	A.male	19	Undergraduate	A.HIV/AIDS	B.Gonorrea								J.Sore throat								A.YES	A.True	A.True	A.True	A.True	A.True	A.True	A.True	A.True	A.YES	A.YES	A.agree strongly	A.agree strongly	A.agree strongly	A.agree strongly	A.agree strongly	A.agree strongly	A.agree strongly	A.agree strongly	A.agree strongly	A.agree strongly	A.Doctor or nurse	C.Family member or friend		A.Yes	B.When you’ve taken all of the antibiotics as directed	B. No	B. No
266	A.male	19	Undergraduate				D.Diarrea		F.Fever			I.Skin or wound infection	J.Sore throat		L.Headaches	A.YES	A.YES			A.YES	A.YES	B.False	A.True	A.True	A.True	B.False	B.False	A.True	A.True	A.YES	B.NO	B.agree slightly	A.agree strongly	A.agree strongly	A.agree strongly	A.agree strongly	A.agree strongly	A.agree strongly	A.agree strongly	A.agree strongly	D.disagree slightly	A.Doctor or nurse			B. No	B.When you’ve taken all of the antibiotics as directed	B. No	B. No
267	B.female	21	Undergraduate			C.Bladder infection or urinary tract infection (UTI)		E.Cold and flu				I.Skin or wound infection				A.YES	A.YES			A.YES	A.YES	B.False	A.True	A.True	A.True	B.False	B.False	A.True	A.True	A.YES	C.Don't know	B.agree slightly	A.agree strongly	B.agree slightly	A.agree strongly	A.agree strongly	B.agree slightly	B.agree slightly	A.agree strongly	E.disagree strongly	E.disagree strongly		C.Family member or friend		B. No	B.When you’ve taken all of the antibiotics as directed	B. No	B. No
268	A.male	18	Undergraduate	A.HIV/AIDS		C.Bladder infection or urinary tract infection (UTI)				G.Malaria		I.Skin or wound infection				A.YES					A.YES	B.False	A.True	A.True	A.True	B.False	B.False	A.True	A.True	C.Don't know	A.YES	B.agree slightly	B.agree slightly	C.Neither agree nor disagree	B.agree slightly	B.agree slightly	B.agree slightly	C.Neither agree nor disagree	A.agree strongly	D.disagree slightly	D.disagree slightly	A.Doctor or nurse			B. No	B.When you’ve taken all of the antibiotics as directed	A.Yes	A.Yes
269	A.male	21	Undergraduate			C.Bladder infection or urinary tract infection (UTI)		E.Cold and flu				I.Skin or wound infection	J.Sore throat			A.YES	A.YES	A.YES		A.YES	A.YES	B.False	A.True	A.True	A.True	B.False	B.False	A.True	A.True	A.YES	A.YES	A.agree strongly	A.agree strongly	A.agree strongly	A.agree strongly	A.agree strongly	A.agree strongly	A.agree strongly	A.agree strongly	C.Neither agree nor disagree	B.agree slightly	A.Doctor or nurse			C.Don’t know	B.When you’ve taken all of the antibiotics as directed	B. No	B. No
270	A.male	20	Undergraduate				D.Diarrea		F.Fever	G.Malaria	H.Measles	I.Skin or wound infection				A.YES	A.YES	A.YES		A.YES	A.YES	B.False	A.True	A.True	A.True	B.False	B.False	A.True	A.True	A.YES	A.YES	A.agree strongly	A.agree strongly	A.agree strongly	A.agree strongly	A.agree strongly	A.agree strongly	A.agree strongly	A.agree strongly	B.agree slightly	E.disagree strongly	A.Doctor or nurse			B. No	B.When you’ve taken all of the antibiotics as directed	B. No	B. No
271	A.male	19	Undergraduate			C.Bladder infection or urinary tract infection (UTI)	D.Diarrea	E.Cold and flu	F.Fever	G.Malaria		I.Skin or wound infection				A.YES	A.YES	A.YES		A.YES	A.YES	B.False	A.True	A.True	A.True	B.False	B.False	A.True	A.True	C.Don't know	A.YES	B.agree slightly	A.agree strongly	A.agree strongly	A.agree strongly	A.agree strongly	A.agree strongly	B.agree slightly	A.agree strongly	A.agree strongly	E.disagree strongly	A.Doctor or nurse			B. No	B.When you’ve taken all of the antibiotics as directed	B. No	B. No
272	B.female	21	Undergraduate			C.Bladder infection or urinary tract infection (UTI)		E.Cold and flu	F.Fever			I.Skin or wound infection				A.YES	A.YES	A.YES		A.YES	A.YES	B.False	A.True	A.True	A.True	B.False	B.False	A.True	A.True	A.YES	A.YES	A.agree strongly	A.agree strongly	A.agree strongly	A.agree strongly	A.agree strongly	A.agree strongly	A.agree strongly	A.agree strongly	B.agree slightly	E.disagree strongly	A.Doctor or nurse			B. No	B.When you’ve taken all of the antibiotics as directed	B. No	B. No
273	A.male	19	Undergraduate									I.Skin or wound infection				A.YES	A.YES	A.YES		A.YES	A.YES	B.False	A.True	A.True	A.True	B.False	B.False	A.True	A.True	A.YES	B.NO	B.agree slightly	B.agree slightly	B.agree slightly	A.agree strongly	A.agree strongly	B.agree slightly	B.agree slightly	A.agree strongly	B.agree slightly	B.agree slightly				B. No	B.When you’ve taken all of the antibiotics as directed	B. No	A.Yes
274	A.male	24	Undergraduate			C.Bladder infection or urinary tract infection (UTI)	D.Diarrea			G.Malaria		I.Skin or wound infection				A.YES	A.YES	A.YES				B.False	A.True	B.False	A.True	B.False	B.False	A.True	A.True	A.YES	C.Don't know	A.agree strongly	B.agree slightly	B.agree slightly	B.agree slightly	A.agree strongly	A.agree strongly	C.Neither agree nor disagree	B.agree slightly	E.disagree strongly	C.Neither agree nor disagree	A.Doctor or nurse			B. No	B.When you’ve taken all of the antibiotics as directed	B. No	B. No
275	B.female	20	Undergraduate	A.HIV/AIDS				E.Cold and flu				I.Skin or wound infection				A.YES				A.YES		A.True	A.True	A.True	A.True	B.False	B.False	A.True	A.True	C.Don't know	A.YES	B.agree slightly	A.agree strongly	C.Neither agree nor disagree	A.agree strongly	A.agree strongly	A.agree strongly	C.Neither agree nor disagree	A.agree strongly	D.disagree slightly	D.disagree slightly	A.Doctor or nurse			C.Don’t know	B.When you’ve taken all of the antibiotics as directed	A.Yes	C.Don’t know
276	B.female	20	Undergraduate									I.Skin or wound infection				A.YES	A.YES	A.YES	A.YES	A.YES	A.YES	B.False	A.True	A.True	A.True	B.False	B.False	A.True	A.True	A.YES	C.Don't know	B.agree slightly	A.agree strongly	B.agree slightly	A.agree strongly	A.agree strongly	A.agree strongly	A.agree strongly	A.agree strongly	C.Neither agree nor disagree	D.disagree slightly	A.Doctor or nurse			B. No	B.When you’ve taken all of the antibiotics as directed	B. No	B. No
277	B.female	20	Undergraduate					E.Cold and flu	F.Fever			I.Skin or wound infection				A.YES						A.True	A.True	A.True	A.True	B.False	B.False	A.True	A.True	B.NO	A.YES	A.agree strongly	A.agree strongly	B.agree slightly	A.agree strongly	A.agree strongly	A.agree strongly	B.agree slightly	A.agree strongly	B.agree slightly	B.agree slightly				B. No	C.Don’t know	C.Don’t know	A.Yes
278	B.female	20	Undergraduate							G.Malaria		I.Skin or wound infection				A.YES	A.YES	A.YES			A.YES	B.False	A.True	A.True	A.True	B.False	B.False	A.True	A.True	A.YES	B.NO	A.agree strongly	A.agree strongly	B.agree slightly	A.agree strongly	A.agree strongly	A.agree strongly	A.agree strongly	A.agree strongly	C.Neither agree nor disagree	E.disagree strongly	A.Doctor or nurse			B. No	B.When you’ve taken all of the antibiotics as directed	B. No	B. No
279	B.female	20	Undergraduate		B.Gonorrea	C.Bladder infection or urinary tract infection (UTI)					H.Measles	I.Skin or wound infection				A.YES	A.YES	A.YES		A.YES	A.YES	B.False	A.True	A.True	A.True	B.False	B.False	A.True	A.True	A.YES	C.Don't know	A.agree strongly	A.agree strongly	B.agree slightly	A.agree strongly	A.agree strongly	A.agree strongly	A.agree strongly	A.agree strongly	E.disagree strongly	D.disagree slightly	A.Doctor or nurse			B. No	C.Don’t know	B. No	B. No
280	A.male	18	Undergraduate		B.Gonorrea	C.Bladder infection or urinary tract infection (UTI)					H.Measles	I.Skin or wound infection				A.YES		A.YES				B.False	A.True	A.True	A.True	A.True	A.True	B.False	B.False	A.YES	A.YES	A.agree strongly	A.agree strongly	A.agree strongly	A.agree strongly	B.agree slightly	A.agree strongly	C.Neither agree nor disagree	A.agree strongly	A.agree strongly	A.agree strongly	A.Doctor or nurse			B. No	B.When you’ve taken all of the antibiotics as directed	A.Yes	A.Yes
281	B.female	21	Undergraduate		B.Gonorrea	C.Bladder infection or urinary tract infection (UTI)							J.Sore throat			A.YES	A.YES			A.YES		B.False	A.True	A.True	A.True	B.False	B.False	A.True	A.True	A.YES	A.YES	C.Neither agree nor disagree	B.agree slightly	C.Neither agree nor disagree	B.agree slightly	B.agree slightly	B.agree slightly	A.agree strongly	A.agree strongly	C.Neither agree nor disagree	D.disagree slightly	A.Doctor or nurse			B. No	A.When you feel better	B. No	B. No
282	B.female	21	Undergraduate					E.Cold and flu	F.Fever	G.Malaria		I.Skin or wound infection	J.Sore throat	K.Body aches	L.Headaches	A.YES	A.YES	A.YES		A.YES	A.YES	A.True	A.True	B.False	A.True	B.False	B.False	B.False	A.True	C.Don't know	A.YES	B.agree slightly	B.agree slightly	C.Neither agree nor disagree	B.agree slightly	B.agree slightly	B.agree slightly	C.Neither agree nor disagree	A.agree strongly	D.disagree slightly	C.Neither agree nor disagree	A.Doctor or nurse			B. No	B.When you’ve taken all of the antibiotics as directed	A.Yes	B. No
283	B.female	20	Undergraduate			C.Bladder infection or urinary tract infection (UTI)						I.Skin or wound infection				A.YES	A.YES			A.YES	A.YES	A.True	A.True	A.True	A.True	B.False	B.False	A.True	A.True	B.NO	B.NO	B.agree slightly	A.agree strongly	A.agree strongly	A.agree strongly	A.agree strongly	A.agree strongly	A.agree strongly	A.agree strongly	C.Neither agree nor disagree	D.disagree slightly	A.Doctor or nurse			B. No	B.When you’ve taken all of the antibiotics as directed	A.Yes	C.Don’t know
284	A.male	23	Undergraduate					E.Cold and flu				I.Skin or wound infection	J.Sore throat	K.Body aches			A.YES	A.YES		A.YES	A.YES	B.False	A.True	A.True	B.False	B.False	B.False	B.False	A.True	C.Don't know	C.Don't know	B.agree slightly	B.agree slightly	C.Neither agree nor disagree	B.agree slightly	B.agree slightly	C.Neither agree nor disagree	C.Neither agree nor disagree	A.agree strongly	D.disagree slightly	D.disagree slightly	A.Doctor or nurse			B. No	A.When you feel better	B. No	B. No
285	B.female	18	Undergraduate	A.HIV/AIDS		C.Bladder infection or urinary tract infection (UTI)		E.Cold and flu		G.Malaria		I.Skin or wound infection				A.YES	A.YES	A.YES		A.YES	A.YES	B.False	A.True	B.False	A.True	B.False	A.True	A.True	A.True	C.Don't know	A.YES	B.agree slightly	A.agree strongly	A.agree strongly	A.agree strongly	A.agree strongly	A.agree strongly	B.agree slightly	A.agree strongly	A.agree strongly	B.agree slightly	A.Doctor or nurse			B. No	B.When you’ve taken all of the antibiotics as directed	A.Yes	A.Yes
286	A.male	20	Undergraduate			C.Bladder infection or urinary tract infection (UTI)	D.Diarrea					I.Skin or wound infection				A.YES	A.YES	A.YES		A.YES	A.YES	B.False	A.True	A.True	A.True	B.False	B.False	B.False	A.True	A.YES	A.YES	B.agree slightly	A.agree strongly	B.agree slightly	A.agree strongly	A.agree strongly	B.agree slightly	A.agree strongly	A.agree strongly	C.Neither agree nor disagree	C.Neither agree nor disagree	A.Doctor or nurse			B. No	B.When you’ve taken all of the antibiotics as directed	B. No	A.Yes
287	A.male	19	Undergraduate		B.Gonorrea	C.Bladder infection or urinary tract infection (UTI)				G.Malaria		I.Skin or wound infection				A.YES	A.YES	A.YES		A.YES	A.YES	B.False	A.True	B.False	A.True	B.False	B.False	A.True	A.True	B.NO	C.Don't know	C.Neither agree nor disagree	B.agree slightly	C.Neither agree nor disagree	A.agree strongly	B.agree slightly	B.agree slightly	C.Neither agree nor disagree	A.agree strongly	D.disagree slightly	D.disagree slightly	A.Doctor or nurse			B. No	B.When you’ve taken all of the antibiotics as directed	B. No	A.Yes
288	A.male	19	Undergraduate		B.Gonorrea	C.Bladder infection or urinary tract infection (UTI)				G.Malaria	H.Measles	I.Skin or wound infection				A.YES	A.YES	A.YES	A.YES	A.YES	A.YES	B.False	A.True	A.True	B.False	B.False	B.False	A.True	A.True	A.YES	A.YES	A.agree strongly	A.agree strongly	A.agree strongly	A.agree strongly	A.agree strongly	A.agree strongly	B.agree slightly	A.agree strongly	E.disagree strongly	E.disagree strongly	A.Doctor or nurse			B. No	B.When you’ve taken all of the antibiotics as directed	A.Yes	C.Don’t know
289	A.male	21	Undergraduate			C.Bladder infection or urinary tract infection (UTI)	D.Diarrea	E.Cold and flu	F.Fever			I.Skin or wound infection	J.Sore throat			A.YES		A.YES		A.YES		A.True	A.True	A.True	A.True	B.False	B.False	A.True	A.True	B.NO	A.YES	A.agree strongly	A.agree strongly	A.agree strongly	A.agree strongly	A.agree strongly	A.agree strongly	B.agree slightly	A.agree strongly	D.disagree slightly	C.Neither agree nor disagree	A.Doctor or nurse			B. No	B.When you’ve taken all of the antibiotics as directed	C.Don’t know	B. No
290	B.female	20	Undergraduate									I.Skin or wound infection	J.Sore throat			A.YES	A.YES			A.YES		B.False	A.True	A.True	A.True	B.False	B.False	B.False	A.True	A.YES	C.Don't know	B.agree slightly	B.agree slightly	C.Neither agree nor disagree	A.agree strongly	A.agree strongly	A.agree strongly	C.Neither agree nor disagree	A.agree strongly	D.disagree slightly	C.Neither agree nor disagree				B. No	B.When you’ve taken all of the antibiotics as directed	B. No	B. No
291	A.male	20	Undergraduate		B.Gonorrea	C.Bladder infection or urinary tract infection (UTI)	D.Diarrea					I.Skin or wound infection				A.YES	A.YES	A.YES		A.YES	A.YES	A.True	A.True	A.True	A.True	B.False	B.False	A.True	A.True	A.YES	A.YES	D.disagree slightly	A.agree strongly	B.agree slightly	A.agree strongly	A.agree strongly	A.agree strongly	A.agree strongly	A.agree strongly	C.Neither agree nor disagree	A.agree strongly	A.Doctor or nurse			B. No	B.When you’ve taken all of the antibiotics as directed	A.Yes	A.Yes
292	B.female	20	Undergraduate					E.Cold and flu		G.Malaria		I.Skin or wound infection				A.YES	A.YES			A.YES		B.False	A.True	A.True	A.True	B.False	B.False	A.True	A.True	A.YES	A.YES	C.Neither agree nor disagree	A.agree strongly	C.Neither agree nor disagree	A.agree strongly	A.agree strongly	A.agree strongly	A.agree strongly	A.agree strongly	D.disagree slightly	E.disagree strongly				B. No	C.Don’t know	B. No	B. No
293	A.male	19	Undergraduate		B.Gonorrea	C.Bladder infection or urinary tract infection (UTI)										A.YES	A.YES	A.YES				B.False	A.True	B.False	A.True	B.False	B.False	A.True	A.True	A.YES	B.NO	A.agree strongly	A.agree strongly	A.agree strongly	A.agree strongly	A.agree strongly	A.agree strongly	A.agree strongly	A.agree strongly	B.agree slightly	B.agree slightly	A.Doctor or nurse			B. No	A.When you feel better	B. No	B. No
294	A.male	24	Undergraduate			C.Bladder infection or urinary tract infection (UTI)		E.Cold and flu		G.Malaria		I.Skin or wound infection				A.YES	A.YES	A.YES		A.YES	A.YES	B.False	A.True	A.True	A.True	B.False	B.False	A.True	A.True	B.NO	A.YES	B.agree slightly	A.agree strongly	A.agree strongly	A.agree strongly	A.agree strongly	A.agree strongly	B.agree slightly	A.agree strongly	E.disagree strongly	D.disagree slightly	A.Doctor or nurse			B. No	B.When you’ve taken all of the antibiotics as directed	B. No	B. No
295	A.male	20	Undergraduate				D.Diarrea	E.Cold and flu	F.Fever			I.Skin or wound infection				A.YES		A.YES		A.YES		A.True	A.True	A.True	A.True	B.False	B.False	A.True	A.True	C.Don't know	C.Don't know	A.agree strongly	A.agree strongly	A.agree strongly	A.agree strongly	A.agree strongly	A.agree strongly	A.agree strongly	A.agree strongly	A.agree strongly	A.agree strongly	A.Doctor or nurse			B. No	B.When you’ve taken all of the antibiotics as directed	B. No	B. No
296	B.female	22	Undergraduate			C.Bladder infection or urinary tract infection (UTI)				G.Malaria		I.Skin or wound infection				A.YES				A.YES	A.YES	A.True	A.True	A.True	A.True	B.False	B.False	A.True	A.True	A.YES	C.Don't know	A.agree strongly	A.agree strongly	C.Neither agree nor disagree	C.Neither agree nor disagree	B.agree slightly	A.agree strongly	A.agree strongly	A.agree strongly	C.Neither agree nor disagree	D.disagree slightly	A.Doctor or nurse			B. No	B.When you’ve taken all of the antibiotics as directed	B. No	B. No
297	B.female	22	Undergraduate		B.Gonorrea											A.YES	A.YES					A.True	A.True	A.True	A.True	A.True	B.False	A.True	A.True	C.Don't know	C.Don't know	A.agree strongly	A.agree strongly	A.agree strongly	A.agree strongly	A.agree strongly	A.agree strongly	A.agree strongly	A.agree strongly	B.agree slightly	D.disagree slightly	A.Doctor or nurse			B. No	B.When you’ve taken all of the antibiotics as directed	B. No	B. No
298	B.female	20	Undergraduate	A.HIV/AIDS	B.Gonorrea	C.Bladder infection or urinary tract infection (UTI)										A.YES	A.YES				A.YES	B.False	A.True	B.False	A.True	B.False	B.False	B.False	A.True	B.NO	B.NO	A.agree strongly	A.agree strongly	A.agree strongly	A.agree strongly	A.agree strongly	A.agree strongly	A.agree strongly	A.agree strongly	C.Neither agree nor disagree	C.Neither agree nor disagree	A.Doctor or nurse			B. No	B.When you’ve taken all of the antibiotics as directed	B. No	B. No
299	A.male	19	Undergraduate			C.Bladder infection or urinary tract infection (UTI)		E.Cold and flu				I.Skin or wound infection			L.Headaches	A.YES	A.YES	A.YES	A.YES	A.YES	A.YES	A.True	A.True	A.True	A.True	B.False	B.False	A.True	A.True	A.YES	B.NO	A.agree strongly	A.agree strongly	A.agree strongly	A.agree strongly	A.agree strongly	A.agree strongly	A.agree strongly	A.agree strongly	A.agree strongly	A.agree strongly	A.Doctor or nurse			A.Yes	B.When you’ve taken all of the antibiotics as directed	B. No	B. No
300	A.male	19	Undergraduate							G.Malaria	H.Measles	I.Skin or wound infection				A.YES	A.YES	A.YES		A.YES		B.False	A.True	A.True	B.False	B.False	A.True	A.True	A.True	B.NO	B.NO	D.disagree slightly	C.Neither agree nor disagree	D.disagree slightly	B.agree slightly	C.Neither agree nor disagree	D.disagree slightly	E.disagree strongly	C.Neither agree nor disagree	E.disagree strongly	D.disagree slightly	A.Doctor or nurse			B. No	B.When you’ve taken all of the antibiotics as directed	C.Don’t know	B. No
301	A.male	19	Undergraduate	A.HIV/AIDS	B.Gonorrea	C.Bladder infection or urinary tract infection (UTI)					H.Measles	I.Skin or wound infection				A.YES	A.YES	A.YES	A.YES	A.YES	A.YES	B.False	A.True	A.True	A.True	B.False	B.False	A.True	A.True	C.Don't know	C.Don't know	A.agree strongly	A.agree strongly	A.agree strongly	A.agree strongly	A.agree strongly	A.agree strongly	A.agree strongly	A.agree strongly	B.agree slightly	E.disagree strongly	A.Doctor or nurse			B. No	B.When you’ve taken all of the antibiotics as directed	B. No	A.Yes
302	B.female	20	Undergraduate			C.Bladder infection or urinary tract infection (UTI)		E.Cold and flu				I.Skin or wound infection				A.YES	A.YES	A.YES		A.YES		B.False	A.True	B.False	A.True	B.False	B.False	A.True	A.True	A.YES	C.Don't know	B.agree slightly	A.agree strongly	A.agree strongly	A.agree strongly	A.agree strongly	A.agree strongly	B.agree slightly	A.agree strongly	B.agree slightly	B.agree slightly	A.Doctor or nurse			B. No	B.When you’ve taken all of the antibiotics as directed	A.Yes	A.Yes
303	B.female	20	Undergraduate				D.Diarrea			G.Malaria		I.Skin or wound infection				A.YES					A.YES	B.False	A.True	A.True	A.True	B.False	B.False	A.True	A.True	C.Don't know	B.NO	C.Neither agree nor disagree	B.agree slightly	C.Neither agree nor disagree	B.agree slightly	A.agree strongly	A.agree strongly	B.agree slightly	A.agree strongly	D.disagree slightly	C.Neither agree nor disagree	A.Doctor or nurse			B. No	B.When you’ve taken all of the antibiotics as directed	C.Don’t know	B. No
304	A.male	20	Undergraduate			C.Bladder infection or urinary tract infection (UTI)		E.Cold and flu				I.Skin or wound infection				A.YES				A.YES		B.False	A.True	A.True	A.True	B.False	B.False	B.False	A.True	C.Don't know	B.NO	D.disagree slightly	C.Neither agree nor disagree	D.disagree slightly	B.agree slightly	C.Neither agree nor disagree	D.disagree slightly	D.disagree slightly	C.Neither agree nor disagree	E.disagree strongly	D.disagree slightly	A.Doctor or nurse			B. No	B.When you’ve taken all of the antibiotics as directed	B. No	B. No
305	A.male	21	Undergraduate		B.Gonorrea	C.Bladder infection or urinary tract infection (UTI)				G.Malaria		I.Skin or wound infection				A.YES	A.YES	A.YES		A.YES	A.YES	B.False	A.True	A.True	A.True	B.False	B.False	A.True	A.True	B.NO	C.Don't know	A.agree strongly	A.agree strongly	B.agree slightly	A.agree strongly	A.agree strongly	A.agree strongly	C.Neither agree nor disagree	A.agree strongly	E.disagree strongly	D.disagree slightly	A.Doctor or nurse			B. No	B.When you’ve taken all of the antibiotics as directed	B. No	B. No
306	B.female	25	Undergraduate		B.Gonorrea	C.Bladder infection or urinary tract infection (UTI)	D.Diarrea					I.Skin or wound infection				A.YES	A.YES	A.YES		A.YES	A.YES	A.True	A.True	A.True	A.True	B.False	B.False	A.True	A.True	A.YES	C.Don't know	A.agree strongly	A.agree strongly	A.agree strongly	A.agree strongly	A.agree strongly	A.agree strongly	A.agree strongly	A.agree strongly	C.Neither agree nor disagree	C.Neither agree nor disagree	A.Doctor or nurse			B. No	B.When you’ve taken all of the antibiotics as directed	B. No	B. No
307	A.male	24	Undergraduate			C.Bladder infection or urinary tract infection (UTI)						I.Skin or wound infection				A.YES	A.YES	A.YES		A.YES	A.YES	B.False	A.True	A.True	A.True	B.False	B.False	A.True	A.True	A.YES	A.YES	B.agree slightly	A.agree strongly	B.agree slightly	A.agree strongly	A.agree strongly	C.Neither agree nor disagree	B.agree slightly	A.agree strongly	D.disagree slightly	C.Neither agree nor disagree	A.Doctor or nurse			A.Yes	A.When you feel better	B. No	A.Yes
308	A.male	24	Undergraduate		B.Gonorrea	C.Bladder infection or urinary tract infection (UTI)						I.Skin or wound infection				A.YES	A.YES	A.YES	A.YES	A.YES	A.YES	B.False	A.True	A.True	A.True	B.False	B.False	A.True	A.True	A.YES	A.YES	A.agree strongly	A.agree strongly	A.agree strongly	A.agree strongly	A.agree strongly	A.agree strongly	A.agree strongly	A.agree strongly	A.agree strongly	E.disagree strongly	A.Doctor or nurse			B. No	B.When you’ve taken all of the antibiotics as directed	A.Yes	A.Yes
309	B.female	23	Undergraduate		B.Gonorrea	C.Bladder infection or urinary tract infection (UTI)		E.Cold and flu		G.Malaria	H.Measles	I.Skin or wound infection				A.YES	A.YES	A.YES	A.YES	A.YES	A.YES	A.True	A.True	A.True	A.True	B.False	B.False	A.True	A.True	C.Don't know	A.YES	B.agree slightly	A.agree strongly	B.agree slightly	A.agree strongly	A.agree strongly	A.agree strongly	C.Neither agree nor disagree	A.agree strongly	D.disagree slightly	E.disagree strongly	A.Doctor or nurse			B. No	B.When you’ve taken all of the antibiotics as directed	A.Yes	A.Yes
310	A.male	24	Undergraduate			C.Bladder infection or urinary tract infection (UTI)	D.Diarrea		F.Fever			I.Skin or wound infection				A.YES	A.YES	A.YES		A.YES	A.YES	B.False	A.True	B.False	A.True	B.False	B.False	B.False	A.True	A.YES	C.Don't know	B.agree slightly	B.agree slightly	B.agree slightly	A.agree strongly	A.agree strongly	A.agree strongly	A.agree strongly	A.agree strongly	B.agree slightly	B.agree slightly	A.Doctor or nurse			C.Don’t know	B.When you’ve taken all of the antibiotics as directed	C.Don’t know	C.Don’t know
311	A.male	24	Undergraduate					E.Cold and flu				I.Skin or wound infection						A.YES				A.True	A.True	A.True	A.True	A.True	A.True	B.False	B.False	B.NO	A.YES	A.agree strongly	A.agree strongly	E.disagree strongly	A.agree strongly	A.agree strongly	E.disagree strongly	E.disagree strongly	D.disagree slightly	E.disagree strongly	E.disagree strongly	A.Doctor or nurse			B. No	A.When you feel better	B. No	A.Yes
312	B.female	22	Undergraduate						F.Fever			I.Skin or wound infection				A.YES				A.YES	A.YES	A.True	A.True	A.True	A.True	B.False	B.False	B.False	A.True	C.Don't know	C.Don't know	C.Neither agree nor disagree	A.agree strongly	B.agree slightly	A.agree strongly	A.agree strongly	A.agree strongly	A.agree strongly	A.agree strongly	C.Neither agree nor disagree	D.disagree slightly	A.Doctor or nurse			B. No	C.Don’t know	A.Yes	C.Don’t know
313	A.male	23	Undergraduate			C.Bladder infection or urinary tract infection (UTI)						I.Skin or wound infection				A.YES	A.YES	A.YES	A.YES	A.YES	A.YES	B.False	A.True	A.True	A.True	B.False	B.False	A.True	A.True	A.YES	A.YES	A.agree strongly	A.agree strongly	A.agree strongly	A.agree strongly	A.agree strongly	A.agree strongly	A.agree strongly	A.agree strongly	A.agree strongly	A.agree strongly	A.Doctor or nurse			B. No	B.When you’ve taken all of the antibiotics as directed	B. No	B. No
314	A.male	25	Undergraduate		B.Gonorrea	C.Bladder infection or urinary tract infection (UTI)	D.Diarrea	E.Cold and flu	F.Fever	G.Malaria	H.Measles	I.Skin or wound infection				A.YES	A.YES	A.YES	A.YES	A.YES	A.YES	A.True	A.True	A.True	A.True	B.False	B.False	A.True	A.True	A.YES	C.Don't know	A.agree strongly	A.agree strongly	A.agree strongly	A.agree strongly	A.agree strongly	A.agree strongly	A.agree strongly	A.agree strongly	A.agree strongly	D.disagree slightly	A.Doctor or nurse			B. No	B.When you’ve taken all of the antibiotics as directed	B. No	B. No
315	A.male	21	Undergraduate							G.Malaria		I.Skin or wound infection				A.YES	A.YES					B.False	A.True	A.True	A.True	B.False	B.False	A.True	A.True	A.YES	C.Don't know	D.disagree slightly	B.agree slightly	C.Neither agree nor disagree	B.agree slightly	B.agree slightly	B.agree slightly	B.agree slightly	A.agree strongly	E.disagree strongly	D.disagree slightly	A.Doctor or nurse		E.others	B. No	B.When you’ve taken all of the antibiotics as directed	C.Don’t know	B. No
316	B.female	22	Undergraduate			C.Bladder infection or urinary tract infection (UTI)		E.Cold and flu				I.Skin or wound infection				A.YES	A.YES	A.YES		A.YES	A.YES	B.False	A.True	A.True	A.True	B.False	B.False	A.True	A.True	A.YES	C.Don't know	C.Neither agree nor disagree	B.agree slightly	C.Neither agree nor disagree	A.agree strongly	A.agree strongly	A.agree strongly	A.agree strongly	A.agree strongly	C.Neither agree nor disagree	C.Neither agree nor disagree	A.Doctor or nurse			B. No	A.When you feel better	B. No	B. No
317	B.female	20	Undergraduate					E.Cold and flu			H.Measles	I.Skin or wound infection				A.YES				A.YES	A.YES	B.False	A.True	B.False	A.True	B.False	B.False	A.True	A.True	C.Don't know	C.Don't know	B.agree slightly	A.agree strongly	A.agree strongly	A.agree strongly	A.agree strongly	B.agree slightly	B.agree slightly	A.agree strongly	B.agree slightly	D.disagree slightly				B. No	A.When you feel better	C.Don’t know	C.Don’t know
318	B.female	24	Undergraduate			C.Bladder infection or urinary tract infection (UTI)	D.Diarrea	E.Cold and flu	F.Fever			I.Skin or wound infection	J.Sore throat			A.YES				A.YES	A.YES	A.True	A.True	A.True	A.True	A.True	A.True	B.False	A.True	A.YES	A.YES	B.agree slightly	A.agree strongly	A.agree strongly	A.agree strongly	A.agree strongly	B.agree slightly	B.agree slightly	A.agree strongly	B.agree slightly	E.disagree strongly	A.Doctor or nurse			B. No	A.When you feel better	A.Yes	A.Yes
319	B.female	22	Undergraduate			C.Bladder infection or urinary tract infection (UTI)		E.Cold and flu	F.Fever			I.Skin or wound infection	J.Sore throat			A.YES	A.YES	A.YES		A.YES	A.YES	A.True	A.True	A.True	A.True	B.False	B.False	B.False	A.True	C.Don't know	C.Don't know	A.agree strongly	A.agree strongly	B.agree slightly	A.agree strongly	A.agree strongly	A.agree strongly	B.agree slightly	A.agree strongly	C.Neither agree nor disagree	E.disagree strongly	A.Doctor or nurse		E.others	B. No	A.When you feel better	B. No	B. No
320	B.female	22	Undergraduate	A.HIV/AIDS	B.Gonorrea	C.Bladder infection or urinary tract infection (UTI)	D.Diarrea		F.Fever	G.Malaria		I.Skin or wound infection				A.YES	A.YES	A.YES	A.YES	A.YES	A.YES	A.True	A.True	A.True	A.True	B.False	B.False	A.True	A.True	A.YES	C.Don't know	A.agree strongly	A.agree strongly	A.agree strongly	A.agree strongly	A.agree strongly	A.agree strongly	A.agree strongly	A.agree strongly	C.Neither agree nor disagree	D.disagree slightly	A.Doctor or nurse			B. No	B.When you’ve taken all of the antibiotics as directed	B. No	A.Yes
321	A.male	21	Undergraduate		B.Gonorrea	C.Bladder infection or urinary tract infection (UTI)				G.Malaria		I.Skin or wound infection	J.Sore throat			A.YES	A.YES	A.YES		A.YES	A.YES	B.False	A.True	A.True	A.True	B.False	B.False	A.True	A.True	A.YES	A.YES	A.agree strongly	A.agree strongly	A.agree strongly	A.agree strongly	A.agree strongly	A.agree strongly	A.agree strongly	A.agree strongly	A.agree strongly	A.agree strongly	A.Doctor or nurse			B. No	B.When you’ve taken all of the antibiotics as directed	A.Yes	A.Yes
322	A.male	24	Undergraduate		B.Gonorrea				F.Fever			I.Skin or wound infection					A.YES		A.YES			A.True	A.True	A.True	B.False	A.True	A.True	B.False	B.False	A.YES	A.YES	B.agree slightly	B.agree slightly	C.Neither agree nor disagree	D.disagree slightly	A.agree strongly	B.agree slightly	B.agree slightly	A.agree strongly	B.agree slightly	B.agree slightly		C.Family member or friend		B. No	B.When you’ve taken all of the antibiotics as directed	A.Yes	A.Yes
323	B.female	25	Undergraduate			C.Bladder infection or urinary tract infection (UTI)						I.Skin or wound infection				A.YES	A.YES	A.YES		A.YES	A.YES	A.True	A.True	A.True	A.True	B.False	B.False	A.True	A.True	A.YES	A.YES	A.agree strongly	A.agree strongly	A.agree strongly	A.agree strongly	A.agree strongly	A.agree strongly	A.agree strongly	A.agree strongly	B.agree slightly	B.agree slightly	A.Doctor or nurse			B. No	A.When you feel better	A.Yes	B. No
324	B.female	25	Undergraduate			C.Bladder infection or urinary tract infection (UTI)										A.YES				A.YES	A.YES	A.True	A.True	A.True	A.True	B.False	B.False	B.False	A.True	A.YES	C.Don't know	B.agree slightly	A.agree strongly	A.agree strongly	A.agree strongly	A.agree strongly	B.agree slightly	B.agree slightly	A.agree strongly	E.disagree strongly	C.Neither agree nor disagree	A.Doctor or nurse			B. No	B.When you’ve taken all of the antibiotics as directed	A.Yes	B. No
325	A.male	23	Undergraduate		B.Gonorrea					G.Malaria		I.Skin or wound infection				A.YES	A.YES	A.YES	A.YES	A.YES	A.YES	A.True	A.True	A.True	A.True	A.True	A.True	A.True	A.True	A.YES	A.YES	B.agree slightly	B.agree slightly	B.agree slightly	A.agree strongly	A.agree strongly	A.agree strongly	C.Neither agree nor disagree	A.agree strongly	B.agree slightly	B.agree slightly	A.Doctor or nurse			B. No	B.When you’ve taken all of the antibiotics as directed	A.Yes	A.Yes
326	A.male	21	Undergraduate		B.Gonorrea	C.Bladder infection or urinary tract infection (UTI)		E.Cold and flu				I.Skin or wound infection				A.YES						B.False	B.False	B.False	B.False	B.False	B.False	B.False	B.False	A.YES	A.YES	D.disagree slightly	C.Neither agree nor disagree	D.disagree slightly	B.agree slightly	B.agree slightly	D.disagree slightly	D.disagree slightly	C.Neither agree nor disagree	E.disagree strongly	D.disagree slightly	A.Doctor or nurse		E.others	C.Don’t know	A.When you feel better	B. No	B. No
327	B.female	21	Undergraduate					E.Cold and flu	F.Fever			I.Skin or wound infection				A.YES						A.True	A.True	A.True	A.True	B.False	A.True	B.False	A.True	A.YES	C.Don't know	C.Neither agree nor disagree	B.agree slightly	C.Neither agree nor disagree	B.agree slightly	B.agree slightly	B.agree slightly	C.Neither agree nor disagree	A.agree strongly	D.disagree slightly	C.Neither agree nor disagree	A.Doctor or nurse			B. No	A.When you feel better	B. No	A.Yes
328	A.male	23	Undergraduate			C.Bladder infection or urinary tract infection (UTI)	D.Diarrea	E.Cold and flu		G.Malaria	H.Measles	I.Skin or wound infection				A.YES	A.YES	A.YES		A.YES		B.False	A.True	B.False	B.False	B.False	B.False	A.True	A.True	C.Don't know	A.YES	C.Neither agree nor disagree	A.agree strongly	C.Neither agree nor disagree	B.agree slightly	A.agree strongly	C.Neither agree nor disagree	B.agree slightly	A.agree strongly	C.Neither agree nor disagree	A.agree strongly	A.Doctor or nurse			B. No	B.When you’ve taken all of the antibiotics as directed	B. No	A.Yes
329	B.female	22	Undergraduate			C.Bladder infection or urinary tract infection (UTI)										A.YES	A.YES	A.YES		A.YES	A.YES	B.False	A.True	A.True	A.True	B.False	B.False	B.False	A.True	A.YES	B.NO	B.agree slightly	A.agree strongly	B.agree slightly	A.agree strongly	A.agree strongly	A.agree strongly	B.agree slightly	A.agree strongly	C.Neither agree nor disagree	E.disagree strongly	A.Doctor or nurse			B. No	B.When you’ve taken all of the antibiotics as directed	B. No	B. No
330	B.female	22	Undergraduate			C.Bladder infection or urinary tract infection (UTI)			F.Fever			I.Skin or wound infection	J.Sore throat			A.YES	A.YES	A.YES		A.YES	A.YES	A.True	A.True	A.True	A.True	B.False	B.False	A.True	A.True	A.YES	C.Don't know	B.agree slightly	A.agree strongly	B.agree slightly	A.agree strongly	A.agree strongly	A.agree strongly	A.agree strongly	A.agree strongly	C.Neither agree nor disagree	D.disagree slightly	A.Doctor or nurse			B. No	B.When you’ve taken all of the antibiotics as directed	B. No	C.Don’t know
331	B.female	22	Undergraduate	A.HIV/AIDS						G.Malaria		I.Skin or wound infection				A.YES	A.YES					B.False	A.True	A.True	A.True	B.False	A.True	B.False	A.True	C.Don't know	C.Don't know	B.agree slightly	A.agree strongly	B.agree slightly	A.agree strongly	A.agree strongly	A.agree strongly	B.agree slightly	A.agree strongly	D.disagree slightly	A.agree strongly				A.Yes	A.When you feel better	A.Yes	B. No
332	B.female	24	Undergraduate	A.HIV/AIDS	B.Gonorrea	C.Bladder infection or urinary tract infection (UTI)	D.Diarrea	E.Cold and flu	F.Fever	G.Malaria	H.Measles	I.Skin or wound infection	J.Sore throat	K.Body aches	L.Headaches	A.YES	A.YES	A.YES	A.YES	A.YES	A.YES	A.True	A.True	A.True	A.True	B.False	B.False	A.True	A.True	A.YES	A.YES	B.agree slightly	B.agree slightly	C.Neither agree nor disagree	C.Neither agree nor disagree	B.agree slightly	B.agree slightly	B.agree slightly	A.agree strongly	E.disagree strongly	C.Neither agree nor disagree		C.Family member or friend		B. No	B.When you’ve taken all of the antibiotics as directed	B. No	B. No
333	A.male	21	Undergraduate			C.Bladder infection or urinary tract infection (UTI)		E.Cold and flu				I.Skin or wound infection				A.YES	A.YES	A.YES		A.YES	A.YES	B.False	A.True	A.True	B.False	B.False	B.False	B.False	A.True	A.YES	A.YES	C.Neither agree nor disagree	B.agree slightly	C.Neither agree nor disagree	A.agree strongly	B.agree slightly	B.agree slightly	B.agree slightly	A.agree strongly	D.disagree slightly	D.disagree slightly	A.Doctor or nurse			B. No	C.Don’t know	A.Yes	A.Yes
334	A.male	19	Undergraduate			C.Bladder infection or urinary tract infection (UTI)	D.Diarrea			G.Malaria	H.Measles	I.Skin or wound infection			L.Headaches	A.YES	A.YES				A.YES	B.False	A.True	A.True	A.True	B.False	A.True	A.True	A.True	A.YES	A.YES	D.disagree slightly	C.Neither agree nor disagree	D.disagree slightly	B.agree slightly	B.agree slightly	D.disagree slightly	D.disagree slightly	C.Neither agree nor disagree	E.disagree strongly	D.disagree slightly	A.Doctor or nurse			B. No	B.When you’ve taken all of the antibiotics as directed	B. No	B. No
335	B.female	21	Undergraduate			C.Bladder infection or urinary tract infection (UTI)		E.Cold and flu	F.Fever			I.Skin or wound infection	J.Sore throat			A.YES	A.YES	A.YES		A.YES	A.YES	B.False	A.True	A.True	A.True	B.False	B.False	A.True	A.True	A.YES	A.YES	B.agree slightly	A.agree strongly	B.agree slightly	A.agree strongly	A.agree strongly	A.agree strongly	A.agree strongly	A.agree strongly	C.Neither agree nor disagree	E.disagree strongly	A.Doctor or nurse			B. No	B.When you’ve taken all of the antibiotics as directed	A.Yes	A.Yes
336	B.female	22	Undergraduate		B.Gonorrea	C.Bladder infection or urinary tract infection (UTI)		E.Cold and flu		G.Malaria		I.Skin or wound infection				A.YES	A.YES	A.YES		A.YES	A.YES	B.False	A.True	A.True	A.True	B.False	B.False	A.True	A.True	A.YES	C.Don't know	B.agree slightly	B.agree slightly	B.agree slightly	A.agree strongly	A.agree strongly	A.agree strongly	A.agree strongly	A.agree strongly	C.Neither agree nor disagree	E.disagree strongly				B. No	B.When you’ve taken all of the antibiotics as directed	B. No	B. No
337	B.female	20	Undergraduate			C.Bladder infection or urinary tract infection (UTI)	D.Diarrea			G.Malaria		I.Skin or wound infection				A.YES	A.YES	A.YES		A.YES	A.YES	B.False	A.True	A.True	A.True	B.False	B.False	A.True	A.True	A.YES	A.YES	A.agree strongly	A.agree strongly	A.agree strongly	A.agree strongly	A.agree strongly	A.agree strongly	A.agree strongly	A.agree strongly	B.agree slightly	B.agree slightly	A.Doctor or nurse			B. No	B.When you’ve taken all of the antibiotics as directed	B. No	B. No
338	A.male	21	Undergraduate			C.Bladder infection or urinary tract infection (UTI)		E.Cold and flu	F.Fever			I.Skin or wound infection				A.YES	A.YES	A.YES		A.YES	A.YES	A.True	A.True	A.True	A.True	B.False	B.False	A.True	A.True	A.YES	A.YES	A.agree strongly	A.agree strongly	A.agree strongly	A.agree strongly	A.agree strongly	C.Neither agree nor disagree	B.agree slightly	A.agree strongly	A.agree strongly	E.disagree strongly	A.Doctor or nurse	C.Family member or friend		B. No	A.When you feel better	B. No	B. No
339	B.female	22	Undergraduate				D.Diarrea	E.Cold and flu	F.Fever			I.Skin or wound infection				A.YES	A.YES	A.YES	A.YES	A.YES	A.YES	A.True	A.True	A.True	A.True	B.False	B.False	A.True	A.True	A.YES	A.YES	A.agree strongly	A.agree strongly	A.agree strongly	A.agree strongly	A.agree strongly	A.agree strongly	A.agree strongly	A.agree strongly	A.agree strongly	A.agree strongly	A.Doctor or nurse			B. No	B.When you’ve taken all of the antibiotics as directed	B. No	B. No
340	A.male	19	Undergraduate	A.HIV/AIDS		C.Bladder infection or urinary tract infection (UTI)											A.YES	A.YES				A.True	B.False	B.False	A.True	A.True	B.False	A.True	B.False	B.NO	B.NO	C.Neither agree nor disagree	B.agree slightly	D.disagree slightly	B.agree slightly	B.agree slightly	C.Neither agree nor disagree	D.disagree slightly	B.agree slightly	E.disagree strongly	D.disagree slightly	A.Doctor or nurse		E.others	A.Yes	B.When you’ve taken all of the antibiotics as directed	C.Don’t know	A.Yes
341	A.male	24	Undergraduate									I.Skin or wound infection				A.YES	A.YES	A.YES		A.YES	A.YES	A.True	B.False	B.False	A.True	B.False	B.False	A.True	A.True	C.Don't know	C.Don't know	D.disagree slightly	C.Neither agree nor disagree	D.disagree slightly	B.agree slightly	C.Neither agree nor disagree	D.disagree slightly	E.disagree strongly	C.Neither agree nor disagree	E.disagree strongly	D.disagree slightly	A.Doctor or nurse			C.Don’t know	C.Don’t know	C.Don’t know	C.Don’t know
342	B.female	18	Undergraduate			C.Bladder infection or urinary tract infection (UTI)	D.Diarrea	E.Cold and flu				I.Skin or wound infection								A.YES		B.False	A.True	A.True	A.True	B.False	B.False	A.True	A.True	A.YES	A.YES	B.agree slightly	B.agree slightly	C.Neither agree nor disagree	A.agree strongly	B.agree slightly	B.agree slightly	B.agree slightly	A.agree strongly	B.agree slightly	B.agree slightly				B. No	B.When you’ve taken all of the antibiotics as directed	C.Don’t know	C.Don’t know
343	A.male	21	Undergraduate	A.HIV/AIDS				E.Cold and flu	F.Fever			I.Skin or wound infection		K.Body aches		A.YES				A.YES	A.YES	B.False	B.False	A.True	A.True	B.False	B.False	B.False	A.True	A.YES	A.YES	A.agree strongly	A.agree strongly	B.agree slightly	A.agree strongly	A.agree strongly	A.agree strongly	A.agree strongly	A.agree strongly	E.disagree strongly	B.agree slightly	A.Doctor or nurse			B. No	B.When you’ve taken all of the antibiotics as directed	B. No	B. No
344	B.female	21	Undergraduate						F.Fever			I.Skin or wound infection			L.Headaches	A.YES	A.YES			A.YES	A.YES	A.True	A.True	A.True	A.True	B.False	B.False	B.False	A.True	A.YES	A.YES	A.agree strongly	A.agree strongly	A.agree strongly	A.agree strongly	A.agree strongly	A.agree strongly	A.agree strongly	A.agree strongly	C.Neither agree nor disagree	C.Neither agree nor disagree	A.Doctor or nurse			B. No	B.When you’ve taken all of the antibiotics as directed	A.Yes	A.Yes
345	A.male	21	Undergraduate		B.Gonorrea	C.Bladder infection or urinary tract infection (UTI)						I.Skin or wound infection				A.YES	A.YES	A.YES		A.YES	A.YES	B.False	A.True	A.True	A.True	B.False	B.False	A.True	A.True	A.YES	A.YES	B.agree slightly	A.agree strongly	B.agree slightly	A.agree strongly	A.agree strongly	A.agree strongly	B.agree slightly	A.agree strongly	D.disagree slightly	D.disagree slightly	A.Doctor or nurse			B. No	B.When you’ve taken all of the antibiotics as directed	B. No	B. No
346	A.male	21	Undergraduate				D.Diarrea	E.Cold and flu	F.Fever			I.Skin or wound infection			L.Headaches	A.YES	A.YES	A.YES	A.YES	A.YES	A.YES	A.True	A.True	A.True	A.True	A.True	A.True	A.True	A.True	A.YES	C.Don't know	A.agree strongly	A.agree strongly	A.agree strongly	A.agree strongly	A.agree strongly	A.agree strongly	A.agree strongly	A.agree strongly	A.agree strongly	A.agree strongly	A.Doctor or nurse			B. No	B.When you’ve taken all of the antibiotics as directed	C.Don’t know	A.Yes
347	A.male	21	Undergraduate		B.Gonorrea		D.Diarrea					I.Skin or wound infection		K.Body aches		A.YES				A.YES		A.True	B.False	A.True	A.True	B.False	A.True	B.False	B.False	A.YES	C.Don't know	B.agree slightly	A.agree strongly	D.disagree slightly	A.agree strongly	A.agree strongly	C.Neither agree nor disagree	B.agree slightly	A.agree strongly	E.disagree strongly	E.disagree strongly	A.Doctor or nurse			B. No	A.When you feel better	A.Yes	A.Yes
348	B.female	20	Undergraduate			C.Bladder infection or urinary tract infection (UTI)			F.Fever	G.Malaria		I.Skin or wound infection				A.YES	A.YES	A.YES		A.YES	A.YES	B.False	A.True	A.True	A.True	B.False	B.False	A.True	A.True	C.Don't know	C.Don't know	A.agree strongly	A.agree strongly	A.agree strongly	A.agree strongly	A.agree strongly	A.agree strongly	A.agree strongly	A.agree strongly	C.Neither agree nor disagree	D.disagree slightly	A.Doctor or nurse			B. No	B.When you’ve taken all of the antibiotics as directed	B. No	B. No
349	B.female	21	Undergraduate			C.Bladder infection or urinary tract infection (UTI)	D.Diarrea	E.Cold and flu	F.Fever			I.Skin or wound infection				A.YES	A.YES	A.YES		A.YES	A.YES	B.False	A.True	A.True	A.True	B.False	B.False	A.True	A.True	A.YES	A.YES	C.Neither agree nor disagree	A.agree strongly	B.agree slightly	A.agree strongly	A.agree strongly	B.agree slightly	A.agree strongly	A.agree strongly	B.agree slightly	A.agree strongly	A.Doctor or nurse			B. No	B.When you’ve taken all of the antibiotics as directed	C.Don’t know	C.Don’t know
350	B.female	21	Undergraduate			C.Bladder infection or urinary tract infection (UTI)						I.Skin or wound infection				A.YES	A.YES	A.YES	A.YES	A.YES	A.YES	B.False	A.True	A.True	A.True	B.False	B.False	A.True	A.True	A.YES	A.YES	A.agree strongly	A.agree strongly	A.agree strongly	A.agree strongly	A.agree strongly	B.agree slightly	B.agree slightly	A.agree strongly	D.disagree slightly	E.disagree strongly	A.Doctor or nurse			B. No	B.When you’ve taken all of the antibiotics as directed	B. No	B. No
351	B.female	22	Undergraduate		B.Gonorrea	C.Bladder infection or urinary tract infection (UTI)		E.Cold and flu				I.Skin or wound infection				A.YES	A.YES	A.YES		A.YES	A.YES	A.True	A.True	A.True	A.True	B.False	B.False	A.True	A.True	C.Don't know	C.Don't know	C.Neither agree nor disagree	B.agree slightly	C.Neither agree nor disagree	B.agree slightly	B.agree slightly	C.Neither agree nor disagree	B.agree slightly	A.agree strongly	B.agree slightly	B.agree slightly	A.Doctor or nurse			B. No	B.When you’ve taken all of the antibiotics as directed	B. No	B. No
352	B.female	21	Undergraduate				D.Diarrea	E.Cold and flu	F.Fever			I.Skin or wound infection				A.YES	A.YES	A.YES		A.YES	A.YES	B.False	A.True	A.True	A.True	B.False	B.False	A.True	A.True	A.YES	A.YES	C.Neither agree nor disagree	A.agree strongly	B.agree slightly	A.agree strongly	A.agree strongly	B.agree slightly	A.agree strongly	A.agree strongly	B.agree slightly	E.disagree strongly	A.Doctor or nurse			B. No	B.When you’ve taken all of the antibiotics as directed	B. No	A.Yes
353	A.male	21	Undergraduate			C.Bladder infection or urinary tract infection (UTI)		E.Cold and flu		G.Malaria	H.Measles	I.Skin or wound infection				A.YES	A.YES	A.YES		A.YES	A.YES	B.False	A.True	A.True	A.True	B.False	B.False	A.True	A.True	A.YES	A.YES	B.agree slightly	A.agree strongly	B.agree slightly	A.agree strongly	A.agree strongly	A.agree strongly	A.agree strongly	A.agree strongly	A.agree strongly	D.disagree slightly	A.Doctor or nurse			B. No	B.When you’ve taken all of the antibiotics as directed	B. No	B. No
354	B.female	25	Undergraduate			C.Bladder infection or urinary tract infection (UTI)	D.Diarrea	E.Cold and flu	F.Fever			I.Skin or wound infection				A.YES	A.YES	A.YES	A.YES	A.YES	A.YES	B.False	A.True	A.True	A.True	B.False	B.False	A.True	A.True	A.YES	A.YES	B.agree slightly	A.agree strongly	B.agree slightly	A.agree strongly	A.agree strongly	A.agree strongly	A.agree strongly	A.agree strongly	A.agree strongly	C.Neither agree nor disagree	A.Doctor or nurse			B. No	A.When you feel better	B. No	B. No
355	A.male	19	Undergraduate									I.Skin or wound infection				A.YES	A.YES	A.YES		A.YES	A.YES	B.False	A.True	A.True	A.True	B.False	B.False	A.True	A.True	A.YES	C.Don't know	C.Neither agree nor disagree	B.agree slightly	C.Neither agree nor disagree	A.agree strongly	B.agree slightly	B.agree slightly	B.agree slightly	B.agree slightly	E.disagree strongly	C.Neither agree nor disagree				B. No	C.Don’t know	A.Yes	C.Don’t know
356	B.female	25	Undergraduate					E.Cold and flu				I.Skin or wound infection				A.YES						A.True	A.True	A.True	A.True	B.False	B.False	A.True	A.True	C.Don't know	C.Don't know	C.Neither agree nor disagree	A.agree strongly	B.agree slightly	A.agree strongly	A.agree strongly	A.agree strongly	A.agree strongly	A.agree strongly	C.Neither agree nor disagree	D.disagree slightly	A.Doctor or nurse			B. No	B.When you’ve taken all of the antibiotics as directed	B. No	C.Don’t know
357	B.female	25	Undergraduate			C.Bladder infection or urinary tract infection (UTI)						I.Skin or wound infection				A.YES	A.YES	A.YES		A.YES	A.YES	B.False	A.True	A.True	A.True	B.False	B.False	A.True	A.True	A.YES	C.Don't know	C.Neither agree nor disagree	A.agree strongly	B.agree slightly	A.agree strongly	A.agree strongly	A.agree strongly	A.agree strongly	A.agree strongly	B.agree slightly	D.disagree slightly	A.Doctor or nurse			B. No	B.When you’ve taken all of the antibiotics as directed	C.Don’t know	B. No
358	B.female	21	Undergraduate			C.Bladder infection or urinary tract infection (UTI)						I.Skin or wound infection	J.Sore throat			A.YES	A.YES			A.YES	A.YES	A.True	A.True	A.True	A.True	B.False	B.False	B.False	A.True	A.YES	A.YES	C.Neither agree nor disagree	A.agree strongly	B.agree slightly	A.agree strongly	A.agree strongly	C.Neither agree nor disagree	B.agree slightly	A.agree strongly	E.disagree strongly	C.Neither agree nor disagree	A.Doctor or nurse			B. No	C.Don’t know	B. No	C.Don’t know
359	B.female	22	Undergraduate				D.Diarrea									A.YES					A.YES	B.False	B.False	B.False	A.True	B.False	B.False	B.False	B.False	C.Don't know	C.Don't know	D.disagree slightly	C.Neither agree nor disagree	D.disagree slightly	B.agree slightly	B.agree slightly	D.disagree slightly	D.disagree slightly	C.Neither agree nor disagree	E.disagree strongly	D.disagree slightly	A.Doctor or nurse			B. No	B.When you’ve taken all of the antibiotics as directed	A.Yes	B. No
360	A.male	21	Undergraduate		B.Gonorrea	C.Bladder infection or urinary tract infection (UTI)		E.Cold and flu				I.Skin or wound infection				A.YES	A.YES			A.YES	A.YES	B.False	A.True	B.False	A.True	B.False	B.False	B.False	A.True	A.YES	A.YES	C.Neither agree nor disagree	B.agree slightly	C.Neither agree nor disagree	A.agree strongly	B.agree slightly	B.agree slightly	C.Neither agree nor disagree	A.agree strongly	D.disagree slightly	C.Neither agree nor disagree				B. No	B.When you’ve taken all of the antibiotics as directed	B. No	B. No
361	B.female	20	Undergraduate						F.Fever			I.Skin or wound infection	J.Sore throat			A.YES	A.YES	A.YES		A.YES	A.YES	A.True	A.True	B.False	A.True	B.False	B.False	A.True	A.True	A.YES	A.YES	B.agree slightly	A.agree strongly	C.Neither agree nor disagree	C.Neither agree nor disagree	B.agree slightly	A.agree strongly	A.agree strongly	A.agree strongly	A.agree strongly	B.agree slightly	A.Doctor or nurse			B. No	B.When you’ve taken all of the antibiotics as directed	B. No	A.Yes
362	B.female	21	Undergraduate	A.HIV/AIDS	B.Gonorrea					G.Malaria		I.Skin or wound infection				A.YES						B.False	B.False	A.True	A.True	B.False	B.False	A.True	A.True	A.YES	C.Don't know	B.agree slightly	B.agree slightly	B.agree slightly	A.agree strongly	B.agree slightly	B.agree slightly	B.agree slightly	A.agree strongly	B.agree slightly	D.disagree slightly	A.Doctor or nurse		E.others	B. No	B.When you’ve taken all of the antibiotics as directed	B. No	B. No
363	A.male	19	Undergraduate					E.Cold and flu	F.Fever			I.Skin or wound infection	J.Sore throat			A.YES				A.YES	A.YES	B.False	A.True	B.False	A.True	B.False	B.False	A.True	A.True	A.YES	C.Don't know	A.agree strongly	A.agree strongly	A.agree strongly	A.agree strongly	A.agree strongly	A.agree strongly	A.agree strongly	A.agree strongly	B.agree slightly	D.disagree slightly	A.Doctor or nurse			B. No	A.When you feel better	C.Don’t know	A.Yes
364	A.male	21	Undergraduate					E.Cold and flu				I.Skin or wound infection				A.YES					A.YES	B.False	A.True	A.True	A.True	B.False	B.False	A.True	A.True	A.YES	B.NO	B.agree slightly	A.agree strongly	A.agree strongly	A.agree strongly	A.agree strongly	A.agree strongly	A.agree strongly	A.agree strongly	E.disagree strongly	E.disagree strongly	A.Doctor or nurse			B. No	B.When you’ve taken all of the antibiotics as directed	B. No	B. No
365	B.female	21	Undergraduate									I.Skin or wound infection				A.YES	A.YES	A.YES		A.YES	A.YES	A.True	A.True	A.True	A.True	B.False	B.False	A.True	A.True	A.YES	C.Don't know	B.agree slightly	A.agree strongly	A.agree strongly	A.agree strongly	A.agree strongly	A.agree strongly	A.agree strongly	A.agree strongly	B.agree slightly	E.disagree strongly	A.Doctor or nurse			B. No	B.When you’ve taken all of the antibiotics as directed	B. No	B. No
366	B.female	21	Undergraduate				D.Diarrea	E.Cold and flu				I.Skin or wound infection				A.YES						B.False	A.True	A.True	A.True	B.False	B.False	B.False	A.True	C.Don't know	C.Don't know	D.disagree slightly	A.agree strongly	B.agree slightly	B.agree slightly	B.agree slightly	A.agree strongly	B.agree slightly	A.agree strongly	D.disagree slightly	C.Neither agree nor disagree				C.Don’t know	A.When you feel better	A.Yes	A.Yes
367	A.male	19	Undergraduate				D.Diarrea								L.Headaches	A.YES		A.YES		A.YES	A.YES	B.False	A.True	B.False	A.True	B.False	B.False	A.True	A.True	A.YES	A.YES	A.agree strongly	A.agree strongly	A.agree strongly	A.agree strongly	A.agree strongly	A.agree strongly	A.agree strongly	A.agree strongly	C.Neither agree nor disagree	D.disagree slightly	A.Doctor or nurse			B. No	B.When you’ve taken all of the antibiotics as directed	B. No	B. No
368	B.female	20	Undergraduate			C.Bladder infection or urinary tract infection (UTI)		E.Cold and flu	F.Fever			I.Skin or wound infection	J.Sore throat	K.Body aches		A.YES	A.YES			A.YES	A.YES	B.False	A.True	A.True	A.True	B.False	B.False	A.True	A.True	A.YES	A.YES	D.disagree slightly	A.agree strongly	B.agree slightly	A.agree strongly	A.agree strongly	A.agree strongly	A.agree strongly	A.agree strongly	C.Neither agree nor disagree	E.disagree strongly				B. No	B.When you’ve taken all of the antibiotics as directed	B. No	B. No
369	A.male	21	Undergraduate							G.Malaria		I.Skin or wound infection				A.YES	A.YES	A.YES		A.YES	A.YES	B.False	A.True	A.True	A.True	B.False	B.False	A.True	A.True	C.Don't know	C.Don't know	C.Neither agree nor disagree	B.agree slightly	C.Neither agree nor disagree	A.agree strongly	A.agree strongly	A.agree strongly	C.Neither agree nor disagree	A.agree strongly	D.disagree slightly	C.Neither agree nor disagree				B. No	B.When you’ve taken all of the antibiotics as directed	B. No	B. No
370	B.female	21	Undergraduate						F.Fever			I.Skin or wound infection				A.YES						A.True	A.True	A.True	A.True	B.False	B.False	A.True	A.True	C.Don't know	C.Don't know	A.agree strongly	A.agree strongly	B.agree slightly	A.agree strongly	A.agree strongly	A.agree strongly	A.agree strongly	A.agree strongly	C.Neither agree nor disagree	C.Neither agree nor disagree	A.Doctor or nurse			B. No	B.When you’ve taken all of the antibiotics as directed	A.Yes	B. No
371	A.male	19	Undergraduate			C.Bladder infection or urinary tract infection (UTI)				G.Malaria		I.Skin or wound infection				A.YES	A.YES	A.YES				B.False	A.True	A.True	A.True	B.False	B.False	A.True	A.True	A.YES	A.YES	B.agree slightly	A.agree strongly	B.agree slightly	A.agree strongly	A.agree strongly	A.agree strongly	A.agree strongly	A.agree strongly	E.disagree strongly	C.Neither agree nor disagree	A.Doctor or nurse			B. No	B.When you’ve taken all of the antibiotics as directed	B. No	B. No
372	A.male	21	Undergraduate					E.Cold and flu				I.Skin or wound infection	J.Sore throat		L.Headaches	A.YES	A.YES	A.YES		A.YES		B.False	A.True	A.True	A.True	B.False	B.False	B.False	A.True	A.YES	C.Don't know	A.agree strongly	A.agree strongly	A.agree strongly	A.agree strongly	A.agree strongly	A.agree strongly	A.agree strongly	A.agree strongly	B.agree slightly	D.disagree slightly	A.Doctor or nurse			B. No	A.When you feel better	B. No	A.Yes
373	B.female	23	Undergraduate		B.Gonorrea	C.Bladder infection or urinary tract infection (UTI)				G.Malaria		I.Skin or wound infection				A.YES	A.YES	A.YES		A.YES	A.YES	B.False	A.True	A.True	A.True	B.False	B.False	A.True	A.True	A.YES	A.YES	D.disagree slightly	A.agree strongly	B.agree slightly	A.agree strongly	A.agree strongly	A.agree strongly	B.agree slightly	A.agree strongly	E.disagree strongly	E.disagree strongly				B. No	B.When you’ve taken all of the antibiotics as directed	B. No	C.Don’t know
374	B.female	21	Undergraduate							G.Malaria	H.Measles	I.Skin or wound infection				A.YES		A.YES		A.YES	A.YES	A.True	A.True	A.True	A.True	B.False	B.False	B.False	A.True	A.YES	B.NO	C.Neither agree nor disagree	A.agree strongly	B.agree slightly	A.agree strongly	A.agree strongly	A.agree strongly	A.agree strongly	A.agree strongly	B.agree slightly	B.agree slightly	A.Doctor or nurse			B. No	B.When you’ve taken all of the antibiotics as directed	A.Yes	B. No
375	B.female	23	Undergraduate			C.Bladder infection or urinary tract infection (UTI)	D.Diarrea	E.Cold and flu	F.Fever	G.Malaria		I.Skin or wound infection	J.Sore throat	K.Body aches	L.Headaches	A.YES	A.YES				A.YES	B.False	A.True	A.True	A.True	B.False	B.False	A.True	A.True	B.NO	C.Don't know	C.Neither agree nor disagree	B.agree slightly	B.agree slightly	A.agree strongly	A.agree strongly	B.agree slightly	C.Neither agree nor disagree	A.agree strongly	D.disagree slightly	D.disagree slightly				B. No	A.When you feel better	A.Yes	A.Yes
376	A.male	21	Undergraduate		B.Gonorrea	C.Bladder infection or urinary tract infection (UTI)	D.Diarrea			G.Malaria		I.Skin or wound infection	J.Sore throat			A.YES	A.YES	A.YES		A.YES	A.YES	B.False	A.True	A.True	A.True	B.False	B.False	A.True	B.False	A.YES	C.Don't know	A.agree strongly	A.agree strongly	A.agree strongly	A.agree strongly	A.agree strongly	A.agree strongly	A.agree strongly	A.agree strongly	A.agree strongly	C.Neither agree nor disagree	A.Doctor or nurse			B. No	B.When you’ve taken all of the antibiotics as directed	A.Yes	B. No
377	B.female	21	Undergraduate		B.Gonorrea	C.Bladder infection or urinary tract infection (UTI)		E.Cold and flu				I.Skin or wound infection	J.Sore throat			A.YES	A.YES	A.YES		A.YES	A.YES	A.True	A.True	A.True	A.True	B.False	B.False	A.True	A.True	A.YES	A.YES	B.agree slightly	A.agree strongly	A.agree strongly	A.agree strongly	A.agree strongly	A.agree strongly	A.agree strongly	A.agree strongly	B.agree slightly	B.agree slightly	A.Doctor or nurse			B. No	B.When you’ve taken all of the antibiotics as directed	B. No	A.Yes
378	A.male	19	Undergraduate		B.Gonorrea	C.Bladder infection or urinary tract infection (UTI)						I.Skin or wound infection	J.Sore throat			A.YES	A.YES			A.YES	A.YES	B.False	A.True	A.True	B.False	B.False	B.False	B.False	A.True	A.YES	A.YES	A.agree strongly	A.agree strongly	A.agree strongly	A.agree strongly	A.agree strongly	A.agree strongly	A.agree strongly	A.agree strongly	A.agree strongly	A.agree strongly	A.Doctor or nurse			B. No	B.When you’ve taken all of the antibiotics as directed	A.Yes	B. No
379	A.male	19	Undergraduate			C.Bladder infection or urinary tract infection (UTI)				G.Malaria		I.Skin or wound infection				A.YES	A.YES	A.YES		A.YES	A.YES	B.False	A.True	A.True	A.True	B.False	B.False	B.False	A.True	A.YES	A.YES	C.Neither agree nor disagree	B.agree slightly	C.Neither agree nor disagree	A.agree strongly	A.agree strongly	A.agree strongly	B.agree slightly	A.agree strongly	E.disagree strongly	C.Neither agree nor disagree				B. No	B.When you’ve taken all of the antibiotics as directed	B. No	B. No
380	B.female	23	Undergraduate					E.Cold and flu	F.Fever		H.Measles	I.Skin or wound infection				A.YES		A.YES			A.YES	A.True	A.True	A.True	A.True	B.False	A.True	B.False	B.False	A.YES	A.YES	A.agree strongly	A.agree strongly	A.agree strongly	A.agree strongly	A.agree strongly	B.agree slightly	A.agree strongly	A.agree strongly	A.agree strongly	E.disagree strongly	A.Doctor or nurse			B. No	C.Don’t know	C.Don’t know	B. No
381	B.female	23	Undergraduate	A.HIV/AIDS								I.Skin or wound infection								A.YES		A.True	A.True	A.True	A.True	B.False	B.False	A.True	A.True	C.Don't know	C.Don't know	A.agree strongly	A.agree strongly	A.agree strongly	A.agree strongly	A.agree strongly	A.agree strongly	A.agree strongly	A.agree strongly	A.agree strongly	C.Neither agree nor disagree	A.Doctor or nurse			B. No	B.When you’ve taken all of the antibiotics as directed	B. No	B. No
382	A.male	19	Undergraduate		B.Gonorrea			E.Cold and flu	F.Fever	G.Malaria		I.Skin or wound infection	J.Sore throat	K.Body aches	L.Headaches	A.YES	A.YES			A.YES	A.YES	B.False	A.True	A.True	A.True	B.False	B.False	B.False	B.False	C.Don't know	C.Don't know	C.Neither agree nor disagree	A.agree strongly	B.agree slightly	B.agree slightly	B.agree slightly	C.Neither agree nor disagree	B.agree slightly	A.agree strongly	B.agree slightly	D.disagree slightly	A.Doctor or nurse			B. No	B.When you’ve taken all of the antibiotics as directed	B. No	B. No
383	B.female	21	Undergraduate						F.Fever	G.Malaria		I.Skin or wound infection				A.YES	A.YES	A.YES		A.YES	A.YES	B.False	A.True	A.True	A.True	B.False	B.False	A.True	A.True	A.YES	C.Don't know	B.agree slightly	A.agree strongly	A.agree strongly	A.agree strongly	A.agree strongly	A.agree strongly	A.agree strongly	A.agree strongly	B.agree slightly	D.disagree slightly	A.Doctor or nurse			B. No	B.When you’ve taken all of the antibiotics as directed	A.Yes	A.Yes
384	A.male	19	Undergraduate					E.Cold and flu	F.Fever	G.Malaria	H.Measles	I.Skin or wound infection				A.YES	A.YES	A.YES	A.YES	A.YES	A.YES	A.True	A.True	A.True	A.True	B.False	B.False	A.True	A.True	A.YES	A.YES	A.agree strongly	A.agree strongly	A.agree strongly	A.agree strongly	B.agree slightly	C.Neither agree nor disagree	B.agree slightly	A.agree strongly	A.agree strongly	E.disagree strongly	A.Doctor or nurse			B. No	C.Don’t know	B. No	B. No
385	A.male	21	Undergraduate							G.Malaria		I.Skin or wound infection	J.Sore throat			A.YES	A.YES					A.True	A.True	A.True	A.True	B.False	B.False	A.True	B.False	C.Don't know	C.Don't know	C.Neither agree nor disagree	B.agree slightly	B.agree slightly	B.agree slightly	B.agree slightly	C.Neither agree nor disagree	C.Neither agree nor disagree	B.agree slightly	E.disagree strongly	B.agree slightly				B. No	B.When you’ve taken all of the antibiotics as directed	A.Yes	A.Yes
386	B.female	21	Undergraduate					E.Cold and flu		G.Malaria	H.Measles	I.Skin or wound infection				A.YES	A.YES	A.YES		A.YES	A.YES	A.True	A.True	A.True	A.True	B.False	B.False	A.True	A.True	A.YES	C.Don't know	B.agree slightly	A.agree strongly	A.agree strongly	A.agree strongly	A.agree strongly	A.agree strongly	A.agree strongly	A.agree strongly	A.agree strongly	C.Neither agree nor disagree	A.Doctor or nurse			B. No	B.When you’ve taken all of the antibiotics as directed	B. No	C.Don’t know
387	B.female	20	Undergraduate					E.Cold and flu		G.Malaria		I.Skin or wound infection				A.YES		A.YES		A.YES	A.YES	B.False	A.True	B.False	A.True	B.False	B.False	B.False	B.False	C.Don't know	A.YES	C.Neither agree nor disagree	B.agree slightly	B.agree slightly	B.agree slightly	A.agree strongly	A.agree strongly	C.Neither agree nor disagree	A.agree strongly	D.disagree slightly	C.Neither agree nor disagree				B. No	B.When you’ve taken all of the antibiotics as directed	B. No	B. No
388	B.female	20	Undergraduate					E.Cold and flu				I.Skin or wound infection				A.YES	A.YES			A.YES		B.False	A.True	A.True	A.True	B.False	B.False	B.False	A.True	C.Don't know	B.NO	C.Neither agree nor disagree	A.agree strongly	B.agree slightly	A.agree strongly	A.agree strongly	A.agree strongly	A.agree strongly	A.agree strongly	C.Neither agree nor disagree	B.agree slightly	A.Doctor or nurse			B. No	B.When you’ve taken all of the antibiotics as directed	B. No	B. No
389	B.female	25	Undergraduate			C.Bladder infection or urinary tract infection (UTI)				G.Malaria		I.Skin or wound infection				A.YES			A.YES	A.YES		A.True	A.True	A.True	A.True	B.False	B.False	A.True	A.True	A.YES	C.Don't know	A.agree strongly	A.agree strongly	A.agree strongly	A.agree strongly	A.agree strongly	A.agree strongly	A.agree strongly	A.agree strongly	A.agree strongly	D.disagree slightly	A.Doctor or nurse			B. No	B.When you’ve taken all of the antibiotics as directed	B. No	B. No
390	B.female	21	Undergraduate			C.Bladder infection or urinary tract infection (UTI)			F.Fever			I.Skin or wound infection						A.YES				A.True	A.True	A.True	B.False	A.True	B.False	A.True	B.False	A.YES	A.YES	C.Neither agree nor disagree	A.agree strongly	B.agree slightly	A.agree strongly	A.agree strongly	E.disagree strongly	E.disagree strongly	A.agree strongly	A.agree strongly	B.agree slightly	A.Doctor or nurse			B. No	C.Don’t know	B. No	B. No
391	B.female	21	Undergraduate	A.HIV/AIDS	B.Gonorrea	C.Bladder infection or urinary tract infection (UTI)										A.YES	A.YES	A.YES		A.YES	A.YES	A.True	A.True	A.True	A.True	A.True	A.True	A.True	A.True	C.Don't know	C.Don't know	C.Neither agree nor disagree	A.agree strongly	C.Neither agree nor disagree	A.agree strongly	A.agree strongly	A.agree strongly	C.Neither agree nor disagree	A.agree strongly	A.agree strongly	C.Neither agree nor disagree	A.Doctor or nurse	C.Family member or friend		B. No	B.When you’ve taken all of the antibiotics as directed	C.Don’t know	A.Yes
392	B.female	21	Undergraduate							G.Malaria		I.Skin or wound infection				A.YES	A.YES			A.YES	A.YES	B.False	A.True	B.False	A.True	B.False	B.False	B.False	A.True	A.YES	A.YES	B.agree slightly	A.agree strongly	B.agree slightly	A.agree strongly	A.agree strongly	A.agree strongly	A.agree strongly	A.agree strongly	C.Neither agree nor disagree	E.disagree strongly				B. No	C.Don’t know	B. No	B. No
393	A.male	24	Undergraduate			C.Bladder infection or urinary tract infection (UTI)										A.YES	A.YES					B.False	A.True	A.True	B.False	A.True	B.False	A.True	A.True	A.YES	A.YES	B.agree slightly	A.agree strongly	A.agree strongly	A.agree strongly	A.agree strongly	A.agree strongly	B.agree slightly	A.agree strongly	A.agree strongly	A.agree strongly	A.Doctor or nurse			B. No	A.When you feel better	B. No	A.Yes
394	A.male	21	Undergraduate	A.HIV/AIDS		C.Bladder infection or urinary tract infection (UTI)										A.YES	A.YES					B.False	A.True	B.False	A.True	B.False	B.False	B.False	A.True	A.YES	A.YES	C.Neither agree nor disagree	B.agree slightly	C.Neither agree nor disagree	B.agree slightly	B.agree slightly	C.Neither agree nor disagree	C.Neither agree nor disagree	B.agree slightly	E.disagree strongly	D.disagree slightly	A.Doctor or nurse			B. No	B.When you’ve taken all of the antibiotics as directed	A.Yes	A.Yes
395	A.male	21	Undergraduate	A.HIV/AIDS	B.Gonorrea	C.Bladder infection or urinary tract infection (UTI)											A.YES		A.YES	A.YES		A.True	B.False	B.False	A.True	A.True	B.False	B.False	A.True	A.YES	C.Don't know	A.agree strongly	B.agree slightly	B.agree slightly	B.agree slightly	B.agree slightly	C.Neither agree nor disagree	B.agree slightly	B.agree slightly	B.agree slightly	E.disagree strongly	A.Doctor or nurse			B. No	B.When you’ve taken all of the antibiotics as directed	B. No	B. No
396	A.male	24	Undergraduate			C.Bladder infection or urinary tract infection (UTI)	D.Diarrea	E.Cold and flu				I.Skin or wound infection				A.YES	A.YES	A.YES				B.False	B.False	A.True	A.True	B.False	B.False	B.False	B.False	A.YES	A.YES	B.agree slightly	B.agree slightly	B.agree slightly	A.agree strongly	A.agree strongly	B.agree slightly	B.agree slightly	A.agree strongly	B.agree slightly	B.agree slightly	A.Doctor or nurse			B. No	B.When you’ve taken all of the antibiotics as directed	B. No	A.Yes
397	A.male	21	Undergraduate		B.Gonorrea	C.Bladder infection or urinary tract infection (UTI)						I.Skin or wound infection				A.YES	A.YES	A.YES		A.YES	A.YES	B.False	A.True	A.True	A.True	B.False	B.False	A.True	A.True	A.YES	A.YES	B.agree slightly	A.agree strongly	B.agree slightly	A.agree strongly	A.agree strongly	A.agree strongly	B.agree slightly	A.agree strongly	D.disagree slightly	C.Neither agree nor disagree	A.Doctor or nurse			B. No	B.When you’ve taken all of the antibiotics as directed	B. No	B. No
398	B.female	20	Undergraduate			C.Bladder infection or urinary tract infection (UTI)		E.Cold and flu				I.Skin or wound infection	J.Sore throat			A.YES	A.YES	A.YES		A.YES	A.YES	B.False	A.True	A.True	A.True	B.False	B.False	A.True	A.True	A.YES	C.Don't know	B.agree slightly	A.agree strongly	B.agree slightly	A.agree strongly	A.agree strongly	A.agree strongly	A.agree strongly	A.agree strongly	A.agree strongly	A.agree strongly	A.Doctor or nurse			B. No	B.When you’ve taken all of the antibiotics as directed	B. No	B. No
399	A.male	19	Undergraduate					E.Cold and flu	F.Fever	G.Malaria		I.Skin or wound infection	J.Sore throat			A.YES	A.YES	A.YES	A.YES	A.YES	A.YES	A.True	A.True	A.True	A.True	B.False	B.False	A.True	A.True	C.Don't know	C.Don't know	D.disagree slightly	A.agree strongly	B.agree slightly	A.agree strongly	A.agree strongly	B.agree slightly	A.agree strongly	A.agree strongly	A.agree strongly	C.Neither agree nor disagree	A.Doctor or nurse			B. No	B.When you’ve taken all of the antibiotics as directed	B. No	B. No
400	B.female	25	Undergraduate					E.Cold and flu	F.Fever			I.Skin or wound infection				A.YES				A.YES		B.False	A.True	A.True	A.True	B.False	B.False	A.True	A.True	A.YES	B.NO	B.agree slightly	A.agree strongly	A.agree strongly	A.agree strongly	A.agree strongly	A.agree strongly	A.agree strongly	A.agree strongly	A.agree strongly	A.agree strongly	A.Doctor or nurse			B. No	B.When you’ve taken all of the antibiotics as directed	A.Yes	A.Yes
401	B.female	23	Undergraduate			C.Bladder infection or urinary tract infection (UTI)	D.Diarrea	E.Cold and flu	F.Fever	G.Malaria	H.Measles	I.Skin or wound infection	J.Sore throat	K.Body aches	L.Headaches	A.YES	A.YES			A.YES		B.False	B.False	B.False	A.True	B.False	B.False	A.True	A.True	A.YES	A.YES	A.agree strongly	A.agree strongly	A.agree strongly	A.agree strongly	A.agree strongly	A.agree strongly	A.agree strongly	A.agree strongly	B.agree slightly	D.disagree slightly	A.Doctor or nurse			B. No	B.When you’ve taken all of the antibiotics as directed	A.Yes	A.Yes
402	A.male	23	Undergraduate			C.Bladder infection or urinary tract infection (UTI)	D.Diarrea					I.Skin or wound infection	J.Sore throat	K.Body aches	L.Headaches	A.YES	A.YES	A.YES	A.YES	A.YES	A.YES	B.False	A.True	A.True	A.True	B.False	B.False	A.True	A.True	A.YES	A.YES	A.agree strongly	A.agree strongly	A.agree strongly	A.agree strongly	A.agree strongly	A.agree strongly	A.agree strongly	A.agree strongly	A.agree strongly	A.agree strongly	A.Doctor or nurse			B. No	B.When you’ve taken all of the antibiotics as directed	B. No	B. No
403	B.female	21	Undergraduate					E.Cold and flu				I.Skin or wound infection				A.YES	A.YES					B.False	A.True	A.True	A.True	B.False	B.False	A.True	A.True	A.YES	C.Don't know	B.agree slightly	A.agree strongly	A.agree strongly	A.agree strongly	A.agree strongly	A.agree strongly	A.agree strongly	A.agree strongly	A.agree strongly	D.disagree slightly	A.Doctor or nurse			B. No	B.When you’ve taken all of the antibiotics as directed	B. No	B. No
404	A.male	23	Undergraduate		B.Gonorrea	C.Bladder infection or urinary tract infection (UTI)						I.Skin or wound infection	J.Sore throat			A.YES	A.YES	A.YES	A.YES	A.YES	A.YES	A.True	A.True	A.True	A.True	B.False	B.False	A.True	A.True	A.YES	A.YES	B.agree slightly	B.agree slightly	C.Neither agree nor disagree	B.agree slightly	B.agree slightly	A.agree strongly	A.agree strongly	A.agree strongly	C.Neither agree nor disagree	C.Neither agree nor disagree	A.Doctor or nurse			B. No	B.When you’ve taken all of the antibiotics as directed	A.Yes	A.Yes
405	B.female	24	Undergraduate							G.Malaria	H.Measles	I.Skin or wound infection				A.YES	A.YES	A.YES		A.YES	A.YES	A.True	A.True	A.True	A.True	B.False	B.False	B.False	A.True	A.YES	B.NO	A.agree strongly	A.agree strongly	A.agree strongly	A.agree strongly	A.agree strongly	A.agree strongly	A.agree strongly	A.agree strongly	A.agree strongly	A.agree strongly	A.Doctor or nurse			B. No	B.When you’ve taken all of the antibiotics as directed	B. No	B. No
406	B.female	25	Undergraduate		B.Gonorrea	C.Bladder infection or urinary tract infection (UTI)											A.YES	A.YES			A.YES	B.False	A.True	A.True	B.False	B.False	B.False	A.True	B.False	A.YES	A.YES	D.disagree slightly	C.Neither agree nor disagree	D.disagree slightly	B.agree slightly	B.agree slightly	D.disagree slightly	D.disagree slightly	C.Neither agree nor disagree	E.disagree strongly	D.disagree slightly	A.Doctor or nurse			A.Yes	A.When you feel better	B. No	B. No
407	A.male	23	Undergraduate			C.Bladder infection or urinary tract infection (UTI)	D.Diarrea					I.Skin or wound infection				A.YES	A.YES	A.YES		A.YES	A.YES	B.False	B.False	A.True	A.True	B.False	B.False	B.False	A.True	A.YES	A.YES	A.agree strongly	A.agree strongly	A.agree strongly	A.agree strongly	A.agree strongly	A.agree strongly	A.agree strongly	A.agree strongly	A.agree strongly	E.disagree strongly	A.Doctor or nurse			B. No	B.When you’ve taken all of the antibiotics as directed	A.Yes	B. No
408	A.male	21	Undergraduate			C.Bladder infection or urinary tract infection (UTI)	D.Diarrea		F.Fever	G.Malaria		I.Skin or wound infection				A.YES	A.YES			A.YES	A.YES	B.False	A.True	A.True	A.True	B.False	B.False	A.True	A.True	A.YES	A.YES	A.agree strongly	A.agree strongly	A.agree strongly	A.agree strongly	A.agree strongly	A.agree strongly	A.agree strongly	A.agree strongly	A.agree strongly	C.Neither agree nor disagree	A.Doctor or nurse			B. No	B.When you’ve taken all of the antibiotics as directed	A.Yes	A.Yes
409	B.female	23	Undergraduate			C.Bladder infection or urinary tract infection (UTI)	D.Diarrea	E.Cold and flu	F.Fever	G.Malaria		I.Skin or wound infection	J.Sore throat	K.Body aches	L.Headaches	A.YES	A.YES	A.YES		A.YES	A.YES	A.True	A.True	A.True	A.True	A.True	A.True	A.True	A.True	A.YES	A.YES	A.agree strongly	A.agree strongly	B.agree slightly	A.agree strongly	A.agree strongly	A.agree strongly	A.agree strongly	A.agree strongly	C.Neither agree nor disagree	D.disagree slightly				B. No	A.When you feel better	A.Yes	A.Yes
410	A.male	21	Undergraduate			C.Bladder infection or urinary tract infection (UTI)	D.Diarrea					I.Skin or wound infection				A.YES	A.YES	A.YES			A.YES	B.False	A.True	A.True	A.True	B.False	B.False	A.True	A.True	A.YES	A.YES	A.agree strongly	A.agree strongly	C.Neither agree nor disagree	A.agree strongly	A.agree strongly	A.agree strongly	A.agree strongly	A.agree strongly	C.Neither agree nor disagree	D.disagree slightly	A.Doctor or nurse			B. No	B.When you’ve taken all of the antibiotics as directed	B. No	A.Yes
411	A.male	21	Undergraduate	A.HIV/AIDS												A.YES						A.True	A.True	A.True	A.True	A.True	A.True	A.True	A.True	A.YES	A.YES	C.Neither agree nor disagree	B.agree slightly	C.Neither agree nor disagree	B.agree slightly	B.agree slightly	C.Neither agree nor disagree	C.Neither agree nor disagree	B.agree slightly	E.disagree strongly	D.disagree slightly	A.Doctor or nurse			A.Yes	A.When you feel better	A.Yes	A.Yes
412	B.female	18	Undergraduate	A.HIV/AIDS		C.Bladder infection or urinary tract infection (UTI)										A.YES						B.False	B.False	B.False	B.False	B.False	A.True	A.True	B.False	B.NO	B.NO	A.agree strongly	B.agree slightly	B.agree slightly	C.Neither agree nor disagree	B.agree slightly	E.disagree strongly	E.disagree strongly	B.agree slightly	B.agree slightly	B.agree slightly	A.Doctor or nurse			A.Yes	B.When you’ve taken all of the antibiotics as directed	B. No	B. No
413	A.male	21	Undergraduate					E.Cold and flu				I.Skin or wound infection			L.Headaches			A.YES				A.True	A.True	A.True	B.False	B.False	B.False	B.False	B.False	A.YES	B.NO	D.disagree slightly	C.Neither agree nor disagree	E.disagree strongly	B.agree slightly	E.disagree strongly	E.disagree strongly	C.Neither agree nor disagree	B.agree slightly	B.agree slightly	D.disagree slightly				C.Don’t know	B.When you’ve taken all of the antibiotics as directed	B. No	B. No
414	A.male	21	Undergraduate			C.Bladder infection or urinary tract infection (UTI)										A.YES	A.YES	A.YES		A.YES		A.True	A.True	A.True	A.True	B.False	B.False	A.True	A.True	A.YES	C.Don't know	B.agree slightly	B.agree slightly	B.agree slightly	A.agree strongly	A.agree strongly	B.agree slightly	B.agree slightly	A.agree strongly	B.agree slightly	B.agree slightly				B. No	B.When you’ve taken all of the antibiotics as directed	A.Yes	A.Yes
415	A.male	25	Undergraduate			C.Bladder infection or urinary tract infection (UTI)	D.Diarrea	E.Cold and flu				I.Skin or wound infection					A.YES				A.YES	A.True	B.False	B.False	A.True	B.False	A.True	A.True	B.False	A.YES	A.YES	A.agree strongly	A.agree strongly	A.agree strongly	A.agree strongly	A.agree strongly	A.agree strongly	A.agree strongly	A.agree strongly	A.agree strongly	A.agree strongly	A.Doctor or nurse	C.Family member or friend		B. No	A.When you feel better	A.Yes	A.Yes
416	A.male	25	Undergraduate	A.HIV/AIDS						G.Malaria	H.Measles	I.Skin or wound infection				A.YES		A.YES		A.YES		A.True	B.False	A.True	A.True	A.True	A.True	A.True	A.True	A.YES	A.YES	A.agree strongly	A.agree strongly	A.agree strongly	A.agree strongly	A.agree strongly	A.agree strongly	A.agree strongly	A.agree strongly	A.agree strongly	A.agree strongly	A.Doctor or nurse			B. No	B.When you’ve taken all of the antibiotics as directed	B. No	C.Don’t know
417	B.female	23	Undergraduate					E.Cold and flu				I.Skin or wound infection				A.YES		A.YES		A.YES		A.True	A.True	A.True	B.False	B.False	B.False	B.False	A.True	B.NO	B.NO	B.agree slightly	B.agree slightly	B.agree slightly	A.agree strongly	A.agree strongly	A.agree strongly	B.agree slightly	A.agree strongly	B.agree slightly	D.disagree slightly	A.Doctor or nurse			B. No	B.When you’ve taken all of the antibiotics as directed	B. No	B. No
418	B.female	20	Undergraduate								H.Measles	I.Skin or wound infection				A.YES			A.YES	A.YES	A.YES	B.False	A.True	A.True	A.True	B.False	B.False	A.True	A.True	A.YES	C.Don't know	A.agree strongly	A.agree strongly	A.agree strongly	A.agree strongly	A.agree strongly	A.agree strongly	A.agree strongly	A.agree strongly	A.agree strongly	D.disagree slightly	A.Doctor or nurse			B. No	A.When you feel better	A.Yes	B. No
419	B.female	21	Undergraduate			C.Bladder infection or urinary tract infection (UTI)		E.Cold and flu	F.Fever	G.Malaria		I.Skin or wound infection				A.YES	A.YES	A.YES		A.YES	A.YES	A.True	A.True	A.True	A.True	B.False	B.False	A.True	A.True	A.YES	A.YES	A.agree strongly	A.agree strongly	C.Neither agree nor disagree	B.agree slightly	A.agree strongly	A.agree strongly	A.agree strongly	A.agree strongly	C.Neither agree nor disagree	D.disagree slightly	A.Doctor or nurse			B. No	B.When you’ve taken all of the antibiotics as directed	B. No	C.Don’t know
420	B.female	23	Undergraduate				D.Diarrea											A.YES				B.False	A.True	B.False	B.False	B.False	B.False	B.False	B.False	B.NO	B.NO	C.Neither agree nor disagree	B.agree slightly	C.Neither agree nor disagree	B.agree slightly	B.agree slightly	C.Neither agree nor disagree	D.disagree slightly	B.agree slightly	E.disagree strongly	D.disagree slightly	A.Doctor or nurse			C.Don’t know	B.When you’ve taken all of the antibiotics as directed	B. No	A.Yes
421	B.female	25	Undergraduate							G.Malaria		I.Skin or wound infection						A.YES				B.False	B.False	B.False	B.False	B.False	B.False	B.False	B.False	C.Don't know	B.NO	D.disagree slightly	C.Neither agree nor disagree	D.disagree slightly	B.agree slightly	C.Neither agree nor disagree	D.disagree slightly	E.disagree strongly	C.Neither agree nor disagree	E.disagree strongly	D.disagree slightly	A.Doctor or nurse			B. No	C.Don’t know	C.Don’t know	C.Don’t know
422	B.female	20	Undergraduate					E.Cold and flu	F.Fever			I.Skin or wound infection	J.Sore throat			A.YES	A.YES			A.YES	A.YES	B.False	A.True	A.True	A.True	B.False	B.False	A.True	A.True	A.YES	B.NO	B.agree slightly	A.agree strongly	A.agree strongly	A.agree strongly	A.agree strongly	A.agree strongly	A.agree strongly	A.agree strongly	C.Neither agree nor disagree	D.disagree slightly	A.Doctor or nurse			B. No	B.When you’ve taken all of the antibiotics as directed	B. No	B. No
423	A.male	24	Undergraduate				D.Diarrea	E.Cold and flu	F.Fever			I.Skin or wound infection				A.YES				A.YES	A.YES	A.True	A.True	A.True	A.True	B.False	A.True	A.True	B.False	B.NO	B.NO	A.agree strongly	A.agree strongly	B.agree slightly	A.agree strongly	A.agree strongly	A.agree strongly	A.agree strongly	D.disagree slightly	B.agree slightly	A.agree strongly	A.Doctor or nurse	C.Family member or friend		A.Yes	A.When you feel better	A.Yes	A.Yes
424	B.female	20	Undergraduate									I.Skin or wound infection				A.YES	A.YES	A.YES		A.YES	A.YES	A.True	A.True	A.True	A.True	A.True	A.True	A.True	A.True	A.YES	A.YES	A.agree strongly	A.agree strongly	A.agree strongly	A.agree strongly	A.agree strongly	A.agree strongly	A.agree strongly	A.agree strongly	A.agree strongly	A.agree strongly	A.Doctor or nurse	C.Family member or friend		B. No	B.When you’ve taken all of the antibiotics as directed	B. No	B. No
425	B.female	23	Undergraduate	A.HIV/AIDS		C.Bladder infection or urinary tract infection (UTI)	D.Diarrea									A.YES		A.YES		A.YES		B.False	A.True	A.True	A.True	B.False	B.False	B.False	A.True	A.YES	A.YES	A.agree strongly	A.agree strongly	A.agree strongly	A.agree strongly	A.agree strongly	A.agree strongly	A.agree strongly	A.agree strongly	A.agree strongly	B.agree slightly	A.Doctor or nurse			B. No	A.When you feel better	B. No	A.Yes
426	A.male	24	Undergraduate		B.Gonorrea	C.Bladder infection or urinary tract infection (UTI)		E.Cold and flu	F.Fever			I.Skin or wound infection				A.YES	A.YES			A.YES		B.False	A.True	A.True	A.True	B.False	A.True	A.True	A.True	A.YES	A.YES	B.agree slightly	A.agree strongly	A.agree strongly	A.agree strongly	A.agree strongly	A.agree strongly	A.agree strongly	A.agree strongly	A.agree strongly	A.agree strongly	A.Doctor or nurse			B. No	B.When you’ve taken all of the antibiotics as directed	B. No	B. No
427	B.female	20	Undergraduate		B.Gonorrea	C.Bladder infection or urinary tract infection (UTI)	D.Diarrea				H.Measles	I.Skin or wound infection				A.YES	A.YES	A.YES		A.YES	A.YES	B.False	A.True	A.True	A.True	B.False	B.False	A.True	A.True	A.YES	A.YES	A.agree strongly	A.agree strongly	A.agree strongly	A.agree strongly	A.agree strongly	A.agree strongly	A.agree strongly	A.agree strongly	B.agree slightly	D.disagree slightly	A.Doctor or nurse			B. No	B.When you’ve taken all of the antibiotics as directed	B. No	B. No
428	A.male	23	Undergraduate		B.Gonorrea	C.Bladder infection or urinary tract infection (UTI)	D.Diarrea	E.Cold and flu	F.Fever			I.Skin or wound infection	J.Sore throat			A.YES	A.YES			A.YES		B.False	A.True	A.True	A.True	B.False	A.True	A.True	A.True	A.YES	A.YES	A.agree strongly	C.Neither agree nor disagree	B.agree slightly	A.agree strongly	A.agree strongly	A.agree strongly	A.agree strongly	A.agree strongly	B.agree slightly	A.agree strongly	A.Doctor or nurse			B. No	B.When you’ve taken all of the antibiotics as directed	B. No	B. No
429	B.female	20	Undergraduate	A.HIV/AIDS												A.YES						A.True	B.False	B.False	B.False	B.False	A.True	A.True	B.False	A.YES	A.YES	A.agree strongly	A.agree strongly	C.Neither agree nor disagree	A.agree strongly	A.agree strongly	A.agree strongly	A.agree strongly	A.agree strongly	A.agree strongly	C.Neither agree nor disagree	A.Doctor or nurse			A.Yes	A.When you feel better	B. No	A.Yes
430	B.female	23	Undergraduate			C.Bladder infection or urinary tract infection (UTI)		E.Cold and flu				I.Skin or wound infection				A.YES	A.YES	A.YES	A.YES	A.YES	A.YES	B.False	A.True	A.True	A.True	B.False	B.False	A.True	A.True	A.YES	C.Don't know	B.agree slightly	A.agree strongly	B.agree slightly	A.agree strongly	A.agree strongly	A.agree strongly	A.agree strongly	A.agree strongly	A.agree strongly	C.Neither agree nor disagree	A.Doctor or nurse			B. No	B.When you’ve taken all of the antibiotics as directed	C.Don’t know	B. No
431	A.male	23	Undergraduate		B.Gonorrea	C.Bladder infection or urinary tract infection (UTI)				G.Malaria		I.Skin or wound infection				A.YES	A.YES	A.YES		A.YES	A.YES	B.False	A.True	A.True	A.True	B.False	B.False	A.True	A.True	A.YES	C.Don't know	B.agree slightly	B.agree slightly	C.Neither agree nor disagree	B.agree slightly	B.agree slightly	A.agree strongly	B.agree slightly	A.agree strongly	D.disagree slightly	E.disagree strongly				B. No	B.When you’ve taken all of the antibiotics as directed	A.Yes	B. No
432	B.female	24	Undergraduate			C.Bladder infection or urinary tract infection (UTI)	D.Diarrea	E.Cold and flu	F.Fever			I.Skin or wound infection				A.YES	A.YES	A.YES		A.YES	A.YES	A.True	A.True	A.True	A.True	B.False	B.False	A.True	A.True	A.YES	A.YES	D.disagree slightly	A.agree strongly	B.agree slightly	D.disagree slightly	A.agree strongly	A.agree strongly	A.agree strongly	B.agree slightly	E.disagree strongly	E.disagree strongly		C.Family member or friend		B. No	B.When you’ve taken all of the antibiotics as directed	B. No	B. No
433	B.female	25	Undergraduate		B.Gonorrea	C.Bladder infection or urinary tract infection (UTI)		E.Cold and flu				I.Skin or wound infection				A.YES	A.YES	A.YES	A.YES	A.YES	A.YES	B.False	B.False	A.True	A.True	B.False	B.False	A.True	A.True	A.YES	B.NO	A.agree strongly	A.agree strongly	A.agree strongly	A.agree strongly	A.agree strongly	A.agree strongly	A.agree strongly	A.agree strongly	A.agree strongly	A.agree strongly	A.Doctor or nurse			B. No	B.When you’ve taken all of the antibiotics as directed	B. No	B. No
434	A.male	23	Undergraduate	A.HIV/AIDS						G.Malaria		I.Skin or wound infection				A.YES		A.YES				A.True	A.True	A.True	A.True	B.False	B.False	A.True	A.True	B.NO	B.NO	A.agree strongly	A.agree strongly	A.agree strongly	A.agree strongly	A.agree strongly	A.agree strongly	A.agree strongly	A.agree strongly	B.agree slightly	B.agree slightly	A.Doctor or nurse			B. No	B.When you’ve taken all of the antibiotics as directed	A.Yes	B. No
435	B.female	24	Undergraduate		B.Gonorrea		D.Diarrea					I.Skin or wound infection	J.Sore throat			A.YES	A.YES	A.YES		A.YES	A.YES	B.False	A.True	A.True	A.True	B.False	B.False	A.True	A.True	A.YES	C.Don't know	B.agree slightly	A.agree strongly	A.agree strongly	A.agree strongly	A.agree strongly	A.agree strongly	B.agree slightly	A.agree strongly	B.agree slightly	E.disagree strongly	A.Doctor or nurse			B. No	B.When you’ve taken all of the antibiotics as directed	A.Yes	C.Don’t know
436	B.female	23	Undergraduate	A.HIV/AIDS				E.Cold and flu	F.Fever			I.Skin or wound infection			L.Headaches	A.YES	A.YES		A.YES	A.YES		A.True	B.False	A.True	B.False	B.False	A.True	A.True	A.True	C.Don't know	C.Don't know	D.disagree slightly	A.agree strongly	B.agree slightly	B.agree slightly	D.disagree slightly	A.agree strongly	B.agree slightly	A.agree strongly	D.disagree slightly	D.disagree slightly		C.Family member or friend		B. No	A.When you feel better	A.Yes	C.Don’t know
437	A.male	25	Undergraduate	A.HIV/AIDS	B.Gonorrea											A.YES	A.YES					A.True	A.True	A.True	A.True	B.False	B.False	A.True	A.True	A.YES	A.YES	B.agree slightly	A.agree strongly	A.agree strongly	A.agree strongly	A.agree strongly	B.agree slightly	A.agree strongly	A.agree strongly	B.agree slightly	E.disagree strongly	A.Doctor or nurse			A.Yes	A.When you feel better	A.Yes	A.Yes
438	B.female	23	Undergraduate			C.Bladder infection or urinary tract infection (UTI)						I.Skin or wound infection				A.YES	A.YES	A.YES		A.YES	A.YES	B.False	A.True	A.True	A.True	B.False	B.False	A.True	A.True	A.YES	A.YES	A.agree strongly	A.agree strongly	B.agree slightly	A.agree strongly	A.agree strongly	B.agree slightly	B.agree slightly	A.agree strongly	D.disagree slightly	E.disagree strongly	A.Doctor or nurse			B. No	B.When you’ve taken all of the antibiotics as directed	B. No	B. No
439	A.male	25	Undergraduate			C.Bladder infection or urinary tract infection (UTI)		E.Cold and flu				I.Skin or wound infection				A.YES	A.YES	A.YES		A.YES	A.YES	A.True	A.True	A.True	A.True	A.True	B.False	B.False	A.True	A.YES	A.YES	A.agree strongly	A.agree strongly	A.agree strongly	A.agree strongly	A.agree strongly	A.agree strongly	A.agree strongly	A.agree strongly	A.agree strongly	A.agree strongly	A.Doctor or nurse			A.Yes	B.When you’ve taken all of the antibiotics as directed	A.Yes	A.Yes
440	A.male	25	Undergraduate		B.Gonorrea	C.Bladder infection or urinary tract infection (UTI)		E.Cold and flu				I.Skin or wound infection				A.YES	A.YES	A.YES				A.True	A.True	A.True	A.True	B.False	B.False	A.True	A.True	B.NO	C.Don't know	A.agree strongly	A.agree strongly	B.agree slightly	A.agree strongly	B.agree slightly	B.agree slightly	C.Neither agree nor disagree	B.agree slightly	B.agree slightly	B.agree slightly	A.Doctor or nurse			C.Don’t know	A.When you feel better	C.Don’t know	B. No
441	B.female	20	Undergraduate			C.Bladder infection or urinary tract infection (UTI)						I.Skin or wound infection				A.YES	A.YES			A.YES		B.False	B.False	B.False	A.True	B.False	B.False	B.False	A.True	A.YES	C.Don't know	B.agree slightly	A.agree strongly	C.Neither agree nor disagree	A.agree strongly	A.agree strongly	A.agree strongly	A.agree strongly	A.agree strongly	C.Neither agree nor disagree	E.disagree strongly	A.Doctor or nurse			B. No	B.When you’ve taken all of the antibiotics as directed	B. No	B. No
442	A.male	24	Undergraduate			C.Bladder infection or urinary tract infection (UTI)	D.Diarrea	E.Cold and flu	F.Fever			I.Skin or wound infection						A.YES	A.YES	A.YES		A.True	B.False	A.True	A.True	B.False	A.True	A.True	A.True	A.YES	A.YES	E.disagree strongly	C.Neither agree nor disagree	B.agree slightly	A.agree strongly	B.agree slightly	E.disagree strongly	C.Neither agree nor disagree	A.agree strongly	A.agree strongly	A.agree strongly	A.Doctor or nurse	C.Family member or friend		C.Don’t know	A.When you feel better	C.Don’t know	C.Don’t know
443	B.female	23	Undergraduate					E.Cold and flu				I.Skin or wound infection				A.YES	A.YES	A.YES		A.YES	A.YES	B.False	B.False	A.True	A.True	A.True	A.True	A.True	A.True	A.YES	A.YES	A.agree strongly	A.agree strongly	A.agree strongly	A.agree strongly	A.agree strongly	A.agree strongly	A.agree strongly	A.agree strongly	A.agree strongly	A.agree strongly	A.Doctor or nurse			C.Don’t know	C.Don’t know	A.Yes	A.Yes
444	B.female	25	Undergraduate												L.Headaches						A.YES	B.False	A.True	A.True	A.True	A.True	A.True	A.True	A.True	C.Don't know	C.Don't know	E.disagree strongly	D.disagree slightly	E.disagree strongly	E.disagree strongly	B.agree slightly	B.agree slightly	E.disagree strongly	D.disagree slightly	E.disagree strongly	E.disagree strongly	A.Doctor or nurse			C.Don’t know	C.Don’t know	C.Don’t know	C.Don’t know
445	B.female	25	Undergraduate			C.Bladder infection or urinary tract infection (UTI)				G.Malaria		I.Skin or wound infection				A.YES	A.YES	A.YES	A.YES	A.YES	A.YES	B.False	B.False	A.True	A.True	B.False	B.False	B.False	A.True	A.YES	C.Don't know	A.agree strongly	A.agree strongly	B.agree slightly	A.agree strongly	A.agree strongly	B.agree slightly	A.agree strongly	A.agree strongly	C.Neither agree nor disagree	E.disagree strongly			E.others	B. No	A.When you feel better	B. No	B. No
446	A.male	21	Undergraduate			C.Bladder infection or urinary tract infection (UTI)		E.Cold and flu		G.Malaria	H.Measles	I.Skin or wound infection				A.YES	A.YES	A.YES	A.YES	A.YES	A.YES	B.False	A.True	A.True	B.False	B.False	B.False	A.True	A.True	A.YES	B.NO	B.agree slightly	B.agree slightly	E.disagree strongly	D.disagree slightly	D.disagree slightly	D.disagree slightly	E.disagree strongly	A.agree strongly	D.disagree slightly	D.disagree slightly		C.Family member or friend		B. No	A.When you feel better	A.Yes	A.Yes
447	A.male	24	Undergraduate		B.Gonorrea	C.Bladder infection or urinary tract infection (UTI)	D.Diarrea					I.Skin or wound infection				A.YES	A.YES	A.YES				B.False	B.False	A.True	A.True	B.False	B.False	A.True	B.False	A.YES	A.YES	A.agree strongly	A.agree strongly	C.Neither agree nor disagree	A.agree strongly	A.agree strongly	A.agree strongly	B.agree slightly	A.agree strongly	D.disagree slightly	C.Neither agree nor disagree	A.Doctor or nurse			B. No	B.When you’ve taken all of the antibiotics as directed	A.Yes	C.Don’t know
448	A.male	19	Undergraduate					E.Cold and flu				I.Skin or wound infection				A.YES	A.YES	A.YES		A.YES	A.YES	B.False	A.True	A.True	A.True	B.False	B.False	A.True	A.True	A.YES	A.YES	B.agree slightly	A.agree strongly	B.agree slightly	B.agree slightly	A.agree strongly	A.agree strongly	B.agree slightly	A.agree strongly	B.agree slightly	D.disagree slightly	A.Doctor or nurse			B. No	B.When you’ve taken all of the antibiotics as directed	B. No	B. No
449	B.female	23	Undergraduate	A.HIV/AIDS		C.Bladder infection or urinary tract infection (UTI)						I.Skin or wound infection				A.YES				A.YES	A.YES	B.False	A.True	A.True	A.True	B.False	B.False	B.False	A.True	A.YES	B.NO	A.agree strongly	A.agree strongly	A.agree strongly	A.agree strongly	A.agree strongly	A.agree strongly	A.agree strongly	A.agree strongly	C.Neither agree nor disagree	E.disagree strongly	A.Doctor or nurse	C.Family member or friend		B. No	A.When you feel better	A.Yes	A.Yes
450	B.female	23	Undergraduate			C.Bladder infection or urinary tract infection (UTI)						I.Skin or wound infection								A.YES		A.True	A.True	A.True	A.True	B.False	B.False	B.False	A.True	C.Don't know	C.Don't know	B.agree slightly	A.agree strongly	B.agree slightly	B.agree slightly	A.agree strongly	A.agree strongly	B.agree slightly	A.agree strongly	D.disagree slightly	E.disagree strongly				B. No	B.When you’ve taken all of the antibiotics as directed	C.Don’t know	B. No
451	B.female	21	Undergraduate			C.Bladder infection or urinary tract infection (UTI)						I.Skin or wound infection				A.YES	A.YES			A.YES	A.YES	B.False	A.True	A.True	A.True	B.False	B.False	B.False	A.True	A.YES	A.YES	A.agree strongly	A.agree strongly	A.agree strongly	A.agree strongly	A.agree strongly	A.agree strongly	A.agree strongly	A.agree strongly	A.agree strongly	A.agree strongly	A.Doctor or nurse			B. No	C.Don’t know	B. No	B. No
452	A.male	19	Undergraduate					E.Cold and flu		G.Malaria		I.Skin or wound infection					A.YES					A.True	B.False	A.True	B.False	A.True	A.True	B.False	A.True	A.YES	A.YES	A.agree strongly	A.agree strongly	A.agree strongly	A.agree strongly	A.agree strongly	A.agree strongly	A.agree strongly	A.agree strongly	A.agree strongly	A.agree strongly	A.Doctor or nurse			B. No	A.When you feel better	B. No	A.Yes
453	A.male	21	Undergraduate					E.Cold and flu	F.Fever			I.Skin or wound infection				A.YES	A.YES			A.YES	A.YES	B.False	A.True	B.False	A.True	B.False	B.False	A.True	A.True	A.YES	B.NO	A.agree strongly	A.agree strongly	A.agree strongly	A.agree strongly	A.agree strongly	A.agree strongly	A.agree strongly	A.agree strongly	B.agree slightly	E.disagree strongly	A.Doctor or nurse			B. No	B.When you’ve taken all of the antibiotics as directed	C.Don’t know	A.Yes
454	A.male	19	Undergraduate			C.Bladder infection or urinary tract infection (UTI)	D.Diarrea	E.Cold and flu				I.Skin or wound infection				A.YES	A.YES	A.YES		A.YES	A.YES	B.False	A.True	A.True	A.True	B.False	B.False	A.True	A.True	A.YES	C.Don't know	A.agree strongly	A.agree strongly	A.agree strongly	A.agree strongly	A.agree strongly	C.Neither agree nor disagree	B.agree slightly	A.agree strongly	B.agree slightly	D.disagree slightly	A.Doctor or nurse			B. No	A.When you feel better	B. No	B. No
455	B.female	20	Undergraduate					E.Cold and flu				I.Skin or wound infection				A.YES					A.YES	A.True	A.True	A.True	A.True	A.True	A.True	B.False	A.True	A.YES	A.YES	A.agree strongly	A.agree strongly	A.agree strongly	A.agree strongly	A.agree strongly	A.agree strongly	A.agree strongly	A.agree strongly	B.agree slightly	E.disagree strongly	A.Doctor or nurse			C.Don’t know	B.When you’ve taken all of the antibiotics as directed	B. No	A.Yes
456	B.female	23	Undergraduate	A.HIV/AIDS													A.YES	A.YES		A.YES	A.YES	B.False	A.True	A.True	A.True	B.False	B.False	B.False	A.True	A.YES	A.YES	C.Neither agree nor disagree	A.agree strongly	C.Neither agree nor disagree	A.agree strongly	B.agree slightly	C.Neither agree nor disagree	B.agree slightly	A.agree strongly	C.Neither agree nor disagree	E.disagree strongly				B. No	B.When you’ve taken all of the antibiotics as directed	B. No	B. No
457	B.female	21	Undergraduate		B.Gonorrea	C.Bladder infection or urinary tract infection (UTI)		E.Cold and flu				I.Skin or wound infection				A.YES	A.YES	A.YES		A.YES	A.YES	A.True	B.False	A.True	A.True	B.False	B.False	B.False	B.False	A.YES	C.Don't know	A.agree strongly	B.agree slightly	B.agree slightly	A.agree strongly	A.agree strongly	A.agree strongly	B.agree slightly	A.agree strongly	B.agree slightly	B.agree slightly	A.Doctor or nurse			B. No	B.When you’ve taken all of the antibiotics as directed	B. No	A.Yes
458	A.male	22	Undergraduate							G.Malaria		I.Skin or wound infection				A.YES	A.YES			A.YES		A.True	A.True	A.True	A.True	B.False	B.False	A.True	A.True	A.YES	A.YES	A.agree strongly	A.agree strongly	A.agree strongly	A.agree strongly	A.agree strongly	B.agree slightly	A.agree strongly	A.agree strongly	E.disagree strongly	E.disagree strongly	A.Doctor or nurse			B. No	B.When you’ve taken all of the antibiotics as directed	B. No	A.Yes
459	A.male	21	Undergraduate		B.Gonorrea	C.Bladder infection or urinary tract infection (UTI)	D.Diarrea	E.Cold and flu	F.Fever		H.Measles	I.Skin or wound infection	J.Sore throat	K.Body aches		A.YES	A.YES	A.YES		A.YES	A.YES	B.False	A.True	A.True	A.True	B.False	B.False	A.True	A.True	B.NO	B.NO	B.agree slightly	A.agree strongly	A.agree strongly	A.agree strongly	A.agree strongly	A.agree strongly	A.agree strongly	A.agree strongly	C.Neither agree nor disagree	C.Neither agree nor disagree	A.Doctor or nurse			B. No	B.When you’ve taken all of the antibiotics as directed	B. No	B. No
460	B.female	23	Undergraduate								H.Measles	I.Skin or wound infection				A.YES				A.YES	A.YES	A.True	A.True	A.True	A.True	B.False	B.False	A.True	A.True	C.Don't know	C.Don't know	B.agree slightly	A.agree strongly	B.agree slightly	A.agree strongly	A.agree strongly	A.agree strongly	C.Neither agree nor disagree	A.agree strongly	D.disagree slightly	C.Neither agree nor disagree	A.Doctor or nurse			B. No	B.When you’ve taken all of the antibiotics as directed	C.Don’t know	C.Don’t know
461	A.male	25	Undergraduate		B.Gonorrea	C.Bladder infection or urinary tract infection (UTI)						I.Skin or wound infection				A.YES	A.YES	A.YES		A.YES	A.YES	B.False	A.True	A.True	A.True	B.False	B.False	A.True	A.True	B.NO	B.NO	C.Neither agree nor disagree	A.agree strongly	B.agree slightly	A.agree strongly	A.agree strongly	A.agree strongly	A.agree strongly	A.agree strongly	B.agree slightly	A.agree strongly	A.Doctor or nurse			B. No	B.When you’ve taken all of the antibiotics as directed	A.Yes	B. No
462	A.male	19	Undergraduate						F.Fever			I.Skin or wound infection				A.YES	A.YES	A.YES		A.YES	A.YES	B.False	A.True	A.True	A.True	B.False	B.False	A.True	A.True	A.YES	A.YES	A.agree strongly	A.agree strongly	A.agree strongly	A.agree strongly	A.agree strongly	A.agree strongly	A.agree strongly	A.agree strongly	A.agree strongly	C.Neither agree nor disagree	A.Doctor or nurse			B. No	B.When you’ve taken all of the antibiotics as directed	B. No	B. No
463	A.male	19	Undergraduate	A.HIV/AIDS	B.Gonorrea	C.Bladder infection or urinary tract infection (UTI)	D.Diarrea	E.Cold and flu	F.Fever	G.Malaria	H.Measles	I.Skin or wound infection				A.YES	A.YES	A.YES	A.YES	A.YES	A.YES	A.True	A.True	A.True	A.True	B.False	B.False	A.True	A.True	A.YES	A.YES	B.agree slightly	B.agree slightly	B.agree slightly	A.agree strongly	A.agree strongly	B.agree slightly	B.agree slightly	A.agree strongly	B.agree slightly	B.agree slightly	A.Doctor or nurse			A.Yes	B.When you’ve taken all of the antibiotics as directed	B. No	A.Yes
464	B.female	25	Undergraduate			C.Bladder infection or urinary tract infection (UTI)		E.Cold and flu	F.Fever			I.Skin or wound infection				A.YES	A.YES				A.YES	B.False	B.False	A.True	B.False	B.False	B.False	B.False	A.True	C.Don't know	C.Don't know	C.Neither agree nor disagree	B.agree slightly	C.Neither agree nor disagree	B.agree slightly	B.agree slightly	C.Neither agree nor disagree	B.agree slightly	A.agree strongly	B.agree slightly	D.disagree slightly	A.Doctor or nurse			B. No	B.When you’ve taken all of the antibiotics as directed	C.Don’t know	B. No
465	B.female	24	Undergraduate			C.Bladder infection or urinary tract infection (UTI)	D.Diarrea	E.Cold and flu		G.Malaria		I.Skin or wound infection	J.Sore throat			A.YES		A.YES	A.YES	A.YES		A.True	A.True	A.True	A.True	A.True	B.False	A.True	A.True	A.YES	A.YES	B.agree slightly	B.agree slightly	B.agree slightly	A.agree strongly	A.agree strongly	B.agree slightly	B.agree slightly	A.agree strongly	B.agree slightly	B.agree slightly				B. No	A.When you feel better	B. No	B. No
466	B.female	20	Undergraduate			C.Bladder infection or urinary tract infection (UTI)		E.Cold and flu		G.Malaria		I.Skin or wound infection				A.YES	A.YES	A.YES		A.YES	A.YES	B.False	A.True	A.True	A.True	B.False	B.False	A.True	A.True	C.Don't know	C.Don't know	A.agree strongly	A.agree strongly	A.agree strongly	A.agree strongly	A.agree strongly	A.agree strongly	A.agree strongly	A.agree strongly	A.agree strongly	C.Neither agree nor disagree	A.Doctor or nurse		E.others	B. No	B.When you’ve taken all of the antibiotics as directed	B. No	C.Don’t know
467	B.female	21	Undergraduate					E.Cold and flu				I.Skin or wound infection				A.YES	A.YES	A.YES		A.YES	A.YES	B.False	A.True	A.True	A.True	B.False	B.False	A.True	A.True	A.YES	C.Don't know	D.disagree slightly	A.agree strongly	B.agree slightly	A.agree strongly	A.agree strongly	A.agree strongly	A.agree strongly	A.agree strongly	C.Neither agree nor disagree	A.agree strongly	A.Doctor or nurse			B. No	B.When you’ve taken all of the antibiotics as directed	B. No	A.Yes
468	B.female	23	Undergraduate	A.HIV/AIDS												A.YES						A.True	A.True	A.True	A.True	B.False	B.False	A.True	A.True	A.YES	A.YES	A.agree strongly	A.agree strongly	A.agree strongly	A.agree strongly	A.agree strongly	E.disagree strongly	B.agree slightly	A.agree strongly	C.Neither agree nor disagree	D.disagree slightly	A.Doctor or nurse			B. No	B.When you’ve taken all of the antibiotics as directed	B. No	B. No
469	B.female	21	Undergraduate	A.HIV/AIDS					F.Fever			I.Skin or wound infection	J.Sore throat			A.YES				A.YES		B.False	A.True	A.True	A.True	B.False	B.False	A.True	A.True	B.NO	A.YES	D.disagree slightly	B.agree slightly	C.Neither agree nor disagree	B.agree slightly	B.agree slightly	B.agree slightly	C.Neither agree nor disagree	B.agree slightly	E.disagree strongly	D.disagree slightly	A.Doctor or nurse			B. No	B.When you’ve taken all of the antibiotics as directed	B. No	A.Yes
470	B.female	21	Undergraduate					E.Cold and flu		G.Malaria		I.Skin or wound infection				A.YES	A.YES	A.YES		A.YES	A.YES	B.False	A.True	A.True	A.True	B.False	B.False	B.False	A.True	A.YES	C.Don't know	C.Neither agree nor disagree	A.agree strongly	B.agree slightly	A.agree strongly	A.agree strongly	A.agree strongly	A.agree strongly	A.agree strongly	D.disagree slightly	D.disagree slightly				B. No	B.When you’ve taken all of the antibiotics as directed	B. No	B. No
471	B.female	20	Undergraduate					E.Cold and flu				I.Skin or wound infection	J.Sore throat							A.YES		B.False	A.True	B.False	B.False	B.False	B.False	A.True	A.True	C.Don't know	C.Don't know	C.Neither agree nor disagree	B.agree slightly	C.Neither agree nor disagree	B.agree slightly	A.agree strongly	A.agree strongly	C.Neither agree nor disagree	A.agree strongly	D.disagree slightly	D.disagree slightly	A.Doctor or nurse			B. No	B.When you’ve taken all of the antibiotics as directed	C.Don’t know	A.Yes
472	B.female	21	Undergraduate		B.Gonorrea	C.Bladder infection or urinary tract infection (UTI)				G.Malaria		I.Skin or wound infection				A.YES	A.YES	A.YES		A.YES	A.YES	B.False	A.True	A.True	A.True	B.False	B.False	B.False	A.True	A.YES	A.YES	A.agree strongly	A.agree strongly	A.agree strongly	A.agree strongly	A.agree strongly	A.agree strongly	A.agree strongly	A.agree strongly	C.Neither agree nor disagree	E.disagree strongly	A.Doctor or nurse			B. No	B.When you’ve taken all of the antibiotics as directed	C.Don’t know	B. No
473	B.female	21	Undergraduate			C.Bladder infection or urinary tract infection (UTI)				G.Malaria	H.Measles	I.Skin or wound infection				A.YES	A.YES	A.YES	A.YES	A.YES	A.YES	A.True	A.True	A.True	A.True	B.False	B.False	A.True	A.True	A.YES	B.NO	C.Neither agree nor disagree	A.agree strongly	B.agree slightly	B.agree slightly	B.agree slightly	A.agree strongly	C.Neither agree nor disagree	A.agree strongly	D.disagree slightly	D.disagree slightly	A.Doctor or nurse			B. No	B.When you’ve taken all of the antibiotics as directed	A.Yes	B. No
474	B.female	21	Undergraduate			C.Bladder infection or urinary tract infection (UTI)		E.Cold and flu	F.Fever			I.Skin or wound infection				A.YES	A.YES	A.YES		A.YES	A.YES	A.True	A.True	A.True	A.True	B.False	B.False	A.True	A.True	C.Don't know	C.Don't know	B.agree slightly	A.agree strongly	B.agree slightly	A.agree strongly	A.agree strongly	A.agree strongly	B.agree slightly	A.agree strongly	C.Neither agree nor disagree	E.disagree strongly	A.Doctor or nurse			B. No	B.When you’ve taken all of the antibiotics as directed	B. No	B. No
475	A.male	19	Undergraduate		B.Gonorrea		D.Diarrea			G.Malaria		I.Skin or wound infection				A.YES		A.YES				B.False	A.True	A.True	A.True	B.False	B.False	A.True	A.True	A.YES	A.YES	A.agree strongly	A.agree strongly	A.agree strongly	B.agree slightly	B.agree slightly	A.agree strongly	A.agree strongly	A.agree strongly	B.agree slightly	C.Neither agree nor disagree		C.Family member or friend		A.Yes	B.When you’ve taken all of the antibiotics as directed	B. No	A.Yes
476	B.female	21	Undergraduate					E.Cold and flu				I.Skin or wound infection			L.Headaches	A.YES		A.YES		A.YES	A.YES	A.True	B.False	A.True	A.True	B.False	B.False	A.True	A.True	A.YES	C.Don't know	A.agree strongly	A.agree strongly	A.agree strongly	A.agree strongly	A.agree strongly	A.agree strongly	A.agree strongly	A.agree strongly	A.agree strongly	A.agree strongly	A.Doctor or nurse			B. No	A.When you feel better	B. No	B. No
477	A.male	21	Undergraduate				D.Diarrea	E.Cold and flu				I.Skin or wound infection	J.Sore throat			A.YES	A.YES	A.YES		A.YES	A.YES	B.False	A.True	A.True	A.True	B.False	B.False	A.True	A.True	A.YES	A.YES	A.agree strongly	A.agree strongly	A.agree strongly	A.agree strongly	A.agree strongly	A.agree strongly	A.agree strongly	A.agree strongly	A.agree strongly	A.agree strongly	A.Doctor or nurse			B. No	B.When you’ve taken all of the antibiotics as directed	B. No	B. No
478	B.female	20	Undergraduate					E.Cold and flu	F.Fever			I.Skin or wound infection				A.YES	A.YES			A.YES	A.YES	B.False	A.True	A.True	A.True	B.False	B.False	A.True	A.True	A.YES	A.YES	A.agree strongly	A.agree strongly	A.agree strongly	A.agree strongly	A.agree strongly	A.agree strongly	A.agree strongly	A.agree strongly	C.Neither agree nor disagree	B.agree slightly	A.Doctor or nurse			B. No	B.When you’ve taken all of the antibiotics as directed	A.Yes	B. No
479	A.male	22	Undergraduate	A.HIV/AIDS		C.Bladder infection or urinary tract infection (UTI)				G.Malaria	H.Measles	I.Skin or wound infection								A.YES		B.False	A.True	B.False	A.True	B.False	B.False	A.True	A.True	C.Don't know	C.Don't know	C.Neither agree nor disagree	A.agree strongly	B.agree slightly	A.agree strongly	A.agree strongly	C.Neither agree nor disagree	A.agree strongly	A.agree strongly	C.Neither agree nor disagree	E.disagree strongly	A.Doctor or nurse			C.Don’t know	C.Don’t know	C.Don’t know	C.Don’t know
480	B.female	21	Undergraduate			C.Bladder infection or urinary tract infection (UTI)	D.Diarrea	E.Cold and flu				I.Skin or wound infection				A.YES		A.YES			A.YES	A.True	A.True	A.True	A.True	B.False	B.False	B.False	A.True	A.YES	A.YES	B.agree slightly	A.agree strongly	B.agree slightly	A.agree strongly	A.agree strongly	A.agree strongly	A.agree strongly	A.agree strongly	C.Neither agree nor disagree	C.Neither agree nor disagree				B. No	B.When you’ve taken all of the antibiotics as directed	A.Yes	B. No
481	B.female	20	Undergraduate	A.HIV/AIDS												A.YES						C.Don't know	B.False	B.False	B.False	B.False	B.False	B.False	B.False	A.YES	A.YES	C.Neither agree nor disagree	B.agree slightly	C.Neither agree nor disagree	B.agree slightly	B.agree slightly	C.Neither agree nor disagree	C.Neither agree nor disagree	B.agree slightly	E.disagree strongly	D.disagree slightly	A.Doctor or nurse		E.others	A.Yes	B.When you’ve taken all of the antibiotics as directed	A.Yes	A.Yes
482	A.male	21	Undergraduate			C.Bladder infection or urinary tract infection (UTI)					H.Measles	I.Skin or wound infection				A.YES		A.YES		A.YES		B.False	A.True	A.True	A.True	A.True	B.False	A.True	A.True	A.YES	C.Don't know	B.agree slightly	A.agree strongly	A.agree strongly	A.agree strongly	B.agree slightly	A.agree strongly	B.agree slightly	A.agree strongly	B.agree slightly	B.agree slightly	A.Doctor or nurse			B. No	B.When you’ve taken all of the antibiotics as directed	B. No	B. No
483	A.male	21	Undergraduate		B.Gonorrea	C.Bladder infection or urinary tract infection (UTI)				G.Malaria	H.Measles	I.Skin or wound infection				A.YES				A.YES		B.False	A.True	A.True	A.True	B.False	B.False	A.True	A.True	A.YES	A.YES	A.agree strongly	A.agree strongly	A.agree strongly	A.agree strongly	A.agree strongly	A.agree strongly	A.agree strongly	A.agree strongly	A.agree strongly	C.Neither agree nor disagree	A.Doctor or nurse			B. No	B.When you’ve taken all of the antibiotics as directed	B. No	B. No
484	B.female	21	Undergraduate					E.Cold and flu	F.Fever			I.Skin or wound infection				A.YES	A.YES			A.YES		A.True	A.True	A.True	A.True	B.False	B.False	B.False	A.True	A.YES	A.YES	A.agree strongly	B.agree slightly	C.Neither agree nor disagree	A.agree strongly	A.agree strongly	A.agree strongly	A.agree strongly	A.agree strongly	C.Neither agree nor disagree	D.disagree slightly	A.Doctor or nurse			B. No	A.When you feel better	A.Yes	A.Yes
485	B.female	21	Undergraduate					E.Cold and flu		G.Malaria		I.Skin or wound infection				A.YES	A.YES	A.YES		A.YES	A.YES	B.False	A.True	A.True	A.True	B.False	B.False	A.True	A.True	A.YES	C.Don't know	A.agree strongly	A.agree strongly	A.agree strongly	A.agree strongly	A.agree strongly	A.agree strongly	A.agree strongly	A.agree strongly	B.agree slightly	A.agree strongly	A.Doctor or nurse			B. No	B.When you’ve taken all of the antibiotics as directed	B. No	B. No
486	B.female	20	Undergraduate					E.Cold and flu				I.Skin or wound infection				A.YES	A.YES			A.YES		B.False	A.True	A.True	A.True	B.False	B.False	A.True	A.True	C.Don't know	B.NO	E.disagree strongly	A.agree strongly	B.agree slightly	A.agree strongly	A.agree strongly	A.agree strongly	A.agree strongly	A.agree strongly	C.Neither agree nor disagree	B.agree slightly	A.Doctor or nurse			B. No	B.When you’ve taken all of the antibiotics as directed	B. No	B. No
487	B.female	20	Undergraduate	A.HIV/AIDS											L.Headaches	A.YES						B.False	B.False	B.False	A.True	B.False	B.False	A.True	A.True	A.YES	A.YES	A.agree strongly	A.agree strongly	A.agree strongly	A.agree strongly	A.agree strongly	A.agree strongly	A.agree strongly	A.agree strongly	A.agree strongly	A.agree strongly	A.Doctor or nurse			B. No	B.When you’ve taken all of the antibiotics as directed	B. No	B. No
488	B.female	20	Undergraduate	A.HIV/AIDS				E.Cold and flu				I.Skin or wound infection				A.YES				A.YES		B.False	B.False	B.False	A.True	B.False	B.False	B.False	A.True	C.Don't know	C.Don't know	C.Neither agree nor disagree	A.agree strongly	B.agree slightly	A.agree strongly	A.agree strongly	A.agree strongly	B.agree slightly	A.agree strongly	D.disagree slightly	C.Neither agree nor disagree	A.Doctor or nurse			B. No	C.Don’t know	B. No	B. No
489	B.female	21	Undergraduate	A.HIV/AIDS	B.Gonorrea	C.Bladder infection or urinary tract infection (UTI)										A.YES				A.YES		B.False	B.False	B.False	A.True	B.False	B.False	B.False	B.False	A.YES	C.Don't know	C.Neither agree nor disagree	B.agree slightly	C.Neither agree nor disagree	B.agree slightly	B.agree slightly	B.agree slightly	B.agree slightly	A.agree strongly	D.disagree slightly	D.disagree slightly	A.Doctor or nurse			C.Don’t know	C.Don’t know	C.Don’t know	C.Don’t know
490	B.female	21	Undergraduate				D.Diarrea			G.Malaria		I.Skin or wound infection	J.Sore throat				A.YES	A.YES	A.YES	A.YES		B.False	A.True	B.False	A.True	B.False	A.True	B.False	B.False	B.NO	A.YES	B.agree slightly	B.agree slightly	B.agree slightly	A.agree strongly	B.agree slightly	B.agree slightly	B.agree slightly	A.agree strongly	B.agree slightly	B.agree slightly				B. No	A.When you feel better	B. No	B. No
491	B.female	23	Undergraduate	A.HIV/AIDS	B.Gonorrea											A.YES	A.YES	A.YES	A.YES	A.YES	A.YES	B.False	B.False	B.False	B.False	B.False	B.False	B.False	B.False	C.Don't know	C.Don't know	B.agree slightly	B.agree slightly	C.Neither agree nor disagree	A.agree strongly	B.agree slightly	B.agree slightly	B.agree slightly	A.agree strongly	B.agree slightly	B.agree slightly	A.Doctor or nurse			B. No	B.When you’ve taken all of the antibiotics as directed	C.Don’t know	C.Don’t know
492	B.female	20	Undergraduate							G.Malaria	H.Measles	I.Skin or wound infection				A.YES	A.YES	A.YES			A.YES	A.True	A.True	A.True	B.False	B.False	B.False	A.True	A.True	C.Don't know	C.Don't know	D.disagree slightly	A.agree strongly	B.agree slightly	A.agree strongly	A.agree strongly	A.agree strongly	C.Neither agree nor disagree	A.agree strongly	D.disagree slightly	C.Neither agree nor disagree	A.Doctor or nurse			B. No	B.When you’ve taken all of the antibiotics as directed	B. No	B. No
493	B.female	23	Undergraduate				D.Diarrea	E.Cold and flu	F.Fever	G.Malaria	H.Measles	I.Skin or wound infection	J.Sore throat			A.YES	A.YES	A.YES		A.YES	A.YES	B.False	A.True	A.True	A.True	B.False	B.False	A.True	A.True	C.Don't know	A.YES	A.agree strongly	A.agree strongly	A.agree strongly	A.agree strongly	A.agree strongly	A.agree strongly	B.agree slightly	A.agree strongly	E.disagree strongly	E.disagree strongly				C.Don’t know	B.When you’ve taken all of the antibiotics as directed	A.Yes	A.Yes
494	B.female	20	Undergraduate					E.Cold and flu				I.Skin or wound infection				A.YES	A.YES	A.YES		A.YES	A.YES	B.False	B.False	A.True	A.True	B.False	B.False	A.True	A.True	A.YES	A.YES	A.agree strongly	A.agree strongly	A.agree strongly	A.agree strongly	A.agree strongly	B.agree slightly	A.agree strongly	A.agree strongly	B.agree slightly	A.agree strongly	A.Doctor or nurse			B. No	B.When you’ve taken all of the antibiotics as directed	A.Yes	A.Yes
495	A.male	19	Undergraduate	A.HIV/AIDS												A.YES						A.True	A.True	A.True	A.True	A.True	A.True	A.True	A.True	C.Don't know	C.Don't know	A.agree strongly	A.agree strongly	A.agree strongly	A.agree strongly	A.agree strongly	A.agree strongly	A.agree strongly	A.agree strongly	A.agree strongly	A.agree strongly	A.Doctor or nurse			A.Yes	A.When you feel better	A.Yes	A.Yes
496	A.male	21	Undergraduate		B.Gonorrea	C.Bladder infection or urinary tract infection (UTI)	D.Diarrea	E.Cold and flu				I.Skin or wound infection				A.YES	A.YES	A.YES		A.YES	A.YES	B.False	A.True	B.False	A.True	B.False	B.False	A.True	A.True	A.YES	A.YES	B.agree slightly	A.agree strongly	A.agree strongly	A.agree strongly	A.agree strongly	A.agree strongly	A.agree strongly	A.agree strongly	E.disagree strongly	C.Neither agree nor disagree	A.Doctor or nurse			B. No	B.When you’ve taken all of the antibiotics as directed	B. No	B. No
497	B.female	23	Undergraduate	A.HIV/AIDS	B.Gonorrea	C.Bladder infection or urinary tract infection (UTI)	D.Diarrea					I.Skin or wound infection				A.YES		A.YES		A.YES	A.YES	A.True	A.True	A.True	B.False	B.False	B.False	A.True	A.True	B.NO	C.Don't know	A.agree strongly	A.agree strongly	A.agree strongly	B.agree slightly	A.agree strongly	A.agree strongly	A.agree strongly	A.agree strongly	A.agree strongly	A.agree strongly		C.Family member or friend		B. No	B.When you’ve taken all of the antibiotics as directed	A.Yes	A.Yes
498	A.male	21	Undergraduate		B.Gonorrea	C.Bladder infection or urinary tract infection (UTI)		E.Cold and flu		G.Malaria		I.Skin or wound infection				A.YES	A.YES			A.YES	A.YES	B.False	A.True	A.True	A.True	B.False	B.False	A.True	A.True	A.YES	C.Don't know	B.agree slightly	A.agree strongly	C.Neither agree nor disagree	B.agree slightly	B.agree slightly	A.agree strongly	C.Neither agree nor disagree	A.agree strongly	D.disagree slightly	C.Neither agree nor disagree	A.Doctor or nurse			B. No	B.When you’ve taken all of the antibiotics as directed	B. No	B. No
499	A.male	21	Undergraduate							G.Malaria		I.Skin or wound infection	J.Sore throat			A.YES	A.YES	A.YES		A.YES	A.YES	B.False	A.True	A.True	A.True	B.False	B.False	A.True	A.True	B.NO	B.NO	A.agree strongly	A.agree strongly	B.agree slightly	A.agree strongly	A.agree strongly	A.agree strongly	A.agree strongly	A.agree strongly	C.Neither agree nor disagree	D.disagree slightly	A.Doctor or nurse			B. No	B.When you’ve taken all of the antibiotics as directed	B. No	B. No
500	B.female	21	Undergraduate			C.Bladder infection or urinary tract infection (UTI)				G.Malaria	H.Measles	I.Skin or wound infection				A.YES	A.YES	A.YES		A.YES	A.YES	B.False	A.True	A.True	A.True	B.False	B.False	A.True	A.True	A.YES	C.Don't know	A.agree strongly	A.agree strongly	A.agree strongly	A.agree strongly	A.agree strongly	A.agree strongly	A.agree strongly	A.agree strongly	C.Neither agree nor disagree	E.disagree strongly	A.Doctor or nurse			B. No	B.When you’ve taken all of the antibiotics as directed	A.Yes	C.Don’t know
501	A.male	21	Undergraduate					E.Cold and flu				I.Skin or wound infection				A.YES	A.YES	A.YES		A.YES	A.YES	B.False	A.True	A.True	A.True	B.False	B.False	A.True	A.True	A.YES	A.YES	A.agree strongly	A.agree strongly	A.agree strongly	A.agree strongly	A.agree strongly	A.agree strongly	A.agree strongly	A.agree strongly	C.Neither agree nor disagree	D.disagree slightly	A.Doctor or nurse			B. No	B.When you’ve taken all of the antibiotics as directed	B. No	B. No
502	B.female	21	Undergraduate			C.Bladder infection or urinary tract infection (UTI)						I.Skin or wound infection				A.YES	A.YES	A.YES		A.YES	A.YES	A.True	A.True	A.True	A.True	B.False	B.False	A.True	A.True	A.YES	A.YES	A.agree strongly	A.agree strongly	A.agree strongly	A.agree strongly	A.agree strongly	A.agree strongly	A.agree strongly	A.agree strongly	B.agree slightly	D.disagree slightly	A.Doctor or nurse			B. No	B.When you’ve taken all of the antibiotics as directed	B. No	B. No
	median age	22

## Sheet: 2017
Numbers	Your gender	Your age	Education	Do you think the following diseases can be treated with antibiotics? : HIV/AIDS	Do you think the following diseases can be treated with antibiotics? :gonorrhea	Do you think the following diseases can be treated with antibiotics? : Bladder infection or urinary tract infection	Do you think the following diseases can be treated with antibiotics? :diarrhea	Do you think the following diseases can be treated with antibiotics? : Cold/flu	Do you think the following diseases can be treated with antibiotics? :fever	Do you think the following diseases can be treated with antibiotics? :malaria	Do you think the following diseases can be treated with antibiotics? :measles	Do you think the following diseases can be treated with antibiotics? : Skin or wound infection	Do you think the following diseases can be treated with antibiotics? : sore throat	Do you think the following diseases can be treated with antibiotics? : body aches	Do you think the following diseases can be treated with antibiotics? :Headache	Have you heard of the following nouns? : Antibiotic resistance	Have you heard of the following nouns? : super bacteria	Have you heard the following nouns? : Antimicrobial resistance	Have you heard the following nouns? :AMR	Have you heard the following nouns? : drug resistance	Have you heard the following nouns? : Antibiotic-resistant bacteria	1. Antibiotic resistance occurs when your body becomes resistant to antibiotics and they no longer work as well. (False)	2. Many infections are becoming increasingly resistant to treatment by antibiotics. (True)	3. If bacteria are resistant to antibiotics, it can be very difficult or impossible to treat the infections they cause. (True)	4. Antibiotic resistance is an issue that could affect me or my family. (True)	5. Antibiotic resistance is an issue in other countries but not here. (False)	6. Antibiotic resistance is only a problem for people who take antibiotics regularly. (False)	7. Bacteria which are resistant to antibiotics can be spread from person to person. (True)	8. Antibiotic-resistant infections could make medical procedures like surgery, organ transplants and cancer treatment much more dangerous. (True)	1. Do you think there is abuse of the current antibiotics?	2. Do you think antibiotics are widely used in agriculture (including in food-producing animals) in your country?	1. Antibiotic resistance is one of the biggest problems the world faces.	2. Everyone needs to take responsibility for using antibiotics responsibly.	3. I am worried about the impact that antibiotic resistance will have on my health, and that of my family.	4. Doctors should only prescribe antibiotics when they are needed.	5. People should use antibiotics only when they are prescribed by a doctor.	6. Parents should make sure all of their children’s vaccinations are up-to-date.	7. Farmers should give fewer antibiotics to food-producing animals.	8. People should wash their hands regularly.	9. There is not much people like me can do to stop antibiotic resistance.	10. I am not at risk of getting an antibiotic resistant infection, as long as I take my antibiotics correctly.	1. Where do the antibiotics you used come from? (doctor or nurse)	2. Where do the antibiotics you used come from? (Family member or friend)	3. Where do the antibiotics you used come from? (OTHERS)	4. Will you ask the doctor to prescribe for you antibiotics when you catch a common cold?	5. When do you think you should you stop taking antibiotics once you’ve begun treatment? (When you’ve taken all of the antibiotics as directed)	6. Will you buy the same antibiotics, or request these from a doctor, if you’re sick and they helped you get better when you had the same symptoms before? (Yes)	7. Will you use antibiotics that were given to a friend or family, as long as they were used to treat the same illness? (Yes)
1	B.female	19	Undergraduate					E.Cold and flu	F.Fever				J.Sore throat		L.Headaches	A.YES	B.NO	B.NO	B.NO	A.YES	A.YES	B.False	A.Ture	B.False	A.Ture	B.False	B.False	A.Ture	A.Ture	C.Don’t know	A.Ture	B.agree slightly	A.agree strongly	A.agree strongly	A.agree strongly	A.agree strongly	A.agree strongly	A.agree strongly	A.agree strongly	C.Neither agree nor disagree	D.disagree slightly	A.Doctor or nurse			B. No	B.When you’ve taken all of the antibiotics as directed	B. No	A.Yes
2	B.female	20	Undergraduate		B.Gonorrea	C.Bladder infection or urinary tract infection (UTI)						I.Skin or wound infection				A.YES	B.NO	A.YES	B.NO	A.YES	A.YES	B.False	A.Ture	B.False	B.False	A.Ture	A.Ture	A.Ture	A.Ture	B.False	A.Ture	A.agree strongly	A.agree strongly	A.agree strongly	C.Neither agree nor disagree	B.agree slightly	B.agree slightly	A.agree strongly	A.agree strongly	C.Neither agree nor disagree	B.agree slightly	A.Doctor or nurse			B. No	B.When you’ve taken all of the antibiotics as directed	A.Yes	A.Yes
3	B.female	19	Undergraduate					E.Cold and flu	F.Fever			I.Skin or wound infection				A.YES	B.NO	A.YES	B.NO	A.YES	A.YES	B.False	A.Ture	B.False	A.Ture	B.False	B.False	A.Ture	A.Ture	A.Ture	C.Don’t know	A.agree strongly	A.agree strongly	A.agree strongly	A.agree strongly	A.agree strongly	A.agree strongly	C.Neither agree nor disagree	A.agree strongly	B.agree slightly	C.Neither agree nor disagree	A.Doctor or nurse			B. No	A.When you feel better	B. No	A.Yes
4	A.male	20	Undergraduate		B.Gonorrea		D.Diarrea			G.Malaria						A.YES	B.NO	B.NO	B.NO	A.YES	B.NO	A.Ture	A.Ture	A.Ture	A.Ture	B.False	B.False	A.Ture	A.Ture	A.Ture	A.Ture	B.agree slightly	A.agree strongly	A.agree strongly	A.agree strongly	A.agree strongly	A.agree strongly	A.agree strongly	A.agree strongly	A.agree strongly	D.disagree slightly				B. No	B.When you’ve taken all of the antibiotics as directed	B. No	B. No
5	B.female	25	Undergraduate			C.Bladder infection or urinary tract infection (UTI)		E.Cold and flu		G.Malaria	H.Measles	I.Skin or wound infection				A.YES	B.NO	B.NO	B.NO	A.YES	B.NO	B.False	B.False	B.False	B.False	A.Ture	A.Ture	A.Ture	A.Ture	B.False	A.Ture	A.agree strongly	A.agree strongly	B.agree slightly	C.Neither agree nor disagree	B.agree slightly	A.agree strongly	A.agree strongly	A.agree strongly	A.agree strongly	C.Neither agree nor disagree				B. No	B.When you’ve taken all of the antibiotics as directed	A.Yes	A.Yes
6	B.female	20	Undergraduate			C.Bladder infection or urinary tract infection (UTI)						I.Skin or wound infection				A.YES	B.NO	A.YES	B.NO	B.NO	A.YES	A.Ture	A.Ture	A.Ture	A.Ture	B.False	B.False	A.Ture	A.Ture	A.Ture	A.Ture	B.agree slightly	A.agree strongly	A.agree strongly	A.agree strongly	A.agree strongly	C.Neither agree nor disagree	A.agree strongly	B.agree slightly	B.agree slightly	D.disagree slightly	A.Doctor or nurse			B. No	B.When you’ve taken all of the antibiotics as directed	B. No	B. No
7	A.male	22	Undergraduate			C.Bladder infection or urinary tract infection (UTI)	D.Diarrea	E.Cold and flu					J.Sore throat			A.YES	A.YES	B.NO	B.NO	A.YES	A.YES	B.False	A.Ture	B.False	A.Ture	B.False	A.Ture	A.Ture	A.Ture	B.False	A.Ture	A.agree strongly	A.agree strongly	B.agree slightly	D.disagree slightly	C.Neither agree nor disagree	E.disagree strongly	A.agree strongly	A.agree strongly	B.agree slightly	B.agree slightly	A.Doctor or nurse	C.Family member or friend		B. No	A.When you feel better	A.Yes	A.Yes
8	A.male	20	Undergraduate			C.Bladder infection or urinary tract infection (UTI)	D.Diarrea					I.Skin or wound infection				A.YES	B.NO	A.YES	B.NO	A.YES	A.YES	B.False	A.Ture	B.False	A.Ture	B.False	B.False	A.Ture	A.Ture	B.False	A.Ture	C.Neither agree nor disagree	C.Neither agree nor disagree	B.agree slightly	C.Neither agree nor disagree	B.agree slightly	B.agree slightly	A.agree strongly	A.agree strongly	B.agree slightly	B.agree slightly	A.Doctor or nurse	C.Family member or friend		B. No	A.When you feel better	A.Yes	A.Yes
9	A.male	21	Undergraduate	A.HIV/AIDS		C.Bladder infection or urinary tract infection (UTI)	D.Diarrea	E.Cold and flu		G.Malaria					L.Headaches	A.YES	B.NO	A.YES	B.NO	A.YES	A.YES	A.Ture	A.Ture	A.Ture	A.Ture	B.False	B.False	A.Ture	A.Ture	A.Ture	A.Ture	A.agree strongly	A.agree strongly	A.agree strongly	A.agree strongly	A.agree strongly	A.agree strongly	A.agree strongly	A.agree strongly	A.agree strongly	A.agree strongly	A.Doctor or nurse			B. No	B.When you’ve taken all of the antibiotics as directed	A.Yes	B. No
10	B.female	19	Undergraduate		B.Gonorrea	C.Bladder infection or urinary tract infection (UTI)						I.Skin or wound infection	J.Sore throat			A.YES	B.NO	A.YES	B.NO	A.YES	A.YES	B.False	A.Ture	B.False	A.Ture	B.False	A.Ture	A.Ture	A.Ture	B.False	A.Ture	A.agree strongly	B.agree slightly	B.agree slightly	C.Neither agree nor disagree	B.agree slightly	B.agree slightly	A.agree strongly	A.agree strongly	B.agree slightly	B.agree slightly	A.Doctor or nurse	C.Family member or friend		B. No	A.When you feel better	B. No	A.Yes
11	B.female	19	Undergraduate			C.Bladder infection or urinary tract infection (UTI)		E.Cold and flu	F.Fever	G.Malaria	H.Measles	I.Skin or wound infection	J.Sore throat	K.Body aches	L.Headaches	A.YES	A.YES	A.YES	B.NO	A.YES	A.YES	A.Ture	A.Ture	A.Ture	A.Ture	B.False	B.False	B.False	A.Ture	B.False	A.Ture	A.agree strongly	A.agree strongly	B.agree slightly	C.Neither agree nor disagree	B.agree slightly	B.agree slightly	A.agree strongly	A.agree strongly	B.agree slightly	B.agree slightly				B. No	A.When you feel better	C.Don’t know	A.Yes
12	A.male	25	Undergraduate				D.Diarrea	E.Cold and flu								B.NO	B.NO	B.NO	B.NO	A.YES	B.NO	A.Ture	A.Ture	A.Ture	A.Ture	B.False	B.False	A.Ture	A.Ture	A.Ture	A.Ture	A.agree strongly	A.agree strongly	A.agree strongly	A.agree strongly	B.agree slightly	C.Neither agree nor disagree	A.agree strongly	A.agree strongly	A.agree strongly	A.agree strongly				B. No	A.When you feel better	A.Yes	A.Yes
13	A.male	20	Undergraduate		B.Gonorrea	C.Bladder infection or urinary tract infection (UTI)			F.Fever	G.Malaria		I.Skin or wound infection				A.YES	A.YES	A.YES	B.NO	A.YES	A.YES	A.Ture	A.Ture	A.Ture	A.Ture	B.False	B.False	B.False	A.Ture	B.False	A.Ture	A.agree strongly	A.agree strongly	A.agree strongly	C.Neither agree nor disagree	B.agree slightly	B.agree slightly	A.agree strongly	A.agree strongly	B.agree slightly	C.Neither agree nor disagree	A.Doctor or nurse			B. No	B.When you’ve taken all of the antibiotics as directed	C.Don’t know	A.Yes
14	B.female	19	Undergraduate		B.Gonorrea	C.Bladder infection or urinary tract infection (UTI)	D.Diarrea									A.YES	A.YES	B.NO	B.NO	B.NO	A.YES	A.Ture	A.Ture	A.Ture	A.Ture	B.False	B.False	A.Ture	A.Ture	A.Ture	A.Ture	A.agree strongly	A.agree strongly	A.agree strongly	A.agree strongly	A.agree strongly	B.agree slightly	A.agree strongly	A.agree strongly	A.agree strongly	C.Neither agree nor disagree	A.Doctor or nurse			B. No	B.When you’ve taken all of the antibiotics as directed	A.Yes	A.Yes
15	B.female	22	Undergraduate			C.Bladder infection or urinary tract infection (UTI)		E.Cold and flu			H.Measles	I.Skin or wound infection				A.YES	A.YES	B.NO	B.NO	A.YES	A.YES	A.Ture	A.Ture	A.Ture	A.Ture	B.False	B.False	A.Ture	A.Ture	A.Ture	A.Ture	A.agree strongly	A.agree strongly	A.agree strongly	A.agree strongly	A.agree strongly	A.agree strongly	A.agree strongly	A.agree strongly	B.agree slightly	B.agree slightly	A.Doctor or nurse			B. No	A.When you feel better	A.Yes	A.Yes
16	A.male	20	Undergraduate		B.Gonorrea	C.Bladder infection or urinary tract infection (UTI)		E.Cold and flu	F.Fever	G.Malaria			J.Sore throat			A.YES	A.YES	B.NO	B.NO	B.NO	B.NO	B.False	A.Ture	B.False	B.False	A.Ture	A.Ture	A.Ture	A.Ture	B.False	A.Ture	B.agree slightly	A.agree strongly	A.agree strongly	A.agree strongly	A.agree strongly	A.agree strongly	A.agree strongly	A.agree strongly	B.agree slightly	D.disagree slightly	A.Doctor or nurse	C.Family member or friend		B. No	A.When you feel better	A.Yes	B. No
17	B.female	20	Undergraduate	A.HIV/AIDS		C.Bladder infection or urinary tract infection (UTI)	D.Diarrea	E.Cold and flu	F.Fever	G.Malaria		I.Skin or wound infection			L.Headaches	A.YES	A.YES	A.YES	B.NO	A.YES	A.YES	A.Ture	A.Ture	A.Ture	A.Ture	B.False	B.False	A.Ture	A.Ture	A.Ture	A.Ture	A.agree strongly	A.agree strongly	A.agree strongly	A.agree strongly	A.agree strongly	A.agree strongly	A.agree strongly	A.agree strongly	A.agree strongly	A.agree strongly	A.Doctor or nurse			B. No	A.When you feel better	A.Yes	B. No
18	B.female	19	Undergraduate			C.Bladder infection or urinary tract infection (UTI)			F.Fever			I.Skin or wound infection				A.YES	A.YES	A.YES	B.NO	A.YES	A.YES	A.Ture	B.False	A.Ture	A.Ture	B.False	B.False	A.Ture	A.Ture	A.Ture	A.Ture	A.agree strongly	A.agree strongly	A.agree strongly	A.agree strongly	A.agree strongly	B.agree slightly	A.agree strongly	A.agree strongly	A.agree strongly	A.agree strongly	A.Doctor or nurse			B. No	A.When you feel better	A.Yes	B. No
19	B.female	20	Undergraduate			C.Bladder infection or urinary tract infection (UTI)				G.Malaria						A.YES	B.NO	B.NO	B.NO	A.YES	A.YES	A.Ture	A.Ture	A.Ture	A.Ture	B.False	B.False	B.False	A.Ture	C.Don’t know	A.Ture	A.agree strongly	A.agree strongly	A.agree strongly	A.agree strongly	A.agree strongly	C.Neither agree nor disagree	A.agree strongly	A.agree strongly	B.agree slightly	C.Neither agree nor disagree				B. No	B.When you’ve taken all of the antibiotics as directed	A.Yes	B. No
20	A.male	20	Undergraduate						F.Fever			I.Skin or wound infection	J.Sore throat			A.YES	B.NO	B.NO	B.NO	A.YES	B.NO	B.False	A.Ture	B.False	A.Ture	B.False	A.Ture	A.Ture	A.Ture	B.False	A.Ture	A.agree strongly	A.agree strongly	A.agree strongly	A.agree strongly	A.agree strongly	C.Neither agree nor disagree	A.agree strongly	B.agree slightly	B.agree slightly	C.Neither agree nor disagree	A.Doctor or nurse	C.Family member or friend		B. No	B.When you’ve taken all of the antibiotics as directed	B. No	B. No
21	A.male	22	Undergraduate		B.Gonorrea					G.Malaria	H.Measles					A.YES	B.NO	B.NO	B.NO	A.YES	B.NO	B.False	B.False	B.False	A.Ture	B.False	A.Ture	A.Ture	A.Ture	B.False	A.Ture	A.agree strongly	A.agree strongly	C.Neither agree nor disagree	D.disagree slightly	C.Neither agree nor disagree	C.Neither agree nor disagree	A.agree strongly	B.agree slightly	C.Neither agree nor disagree	C.Neither agree nor disagree				B. No	A.When you feel better	A.Yes	A.Yes
22	B.female	20	Undergraduate						F.Fever	G.Malaria						A.YES	A.YES	A.YES	B.NO	A.YES	A.YES	A.Ture	A.Ture	A.Ture	B.False	A.Ture	A.Ture	B.False	A.Ture	B.False	A.Ture	C.Neither agree nor disagree	C.Neither agree nor disagree	B.agree slightly	C.Neither agree nor disagree	C.Neither agree nor disagree	C.Neither agree nor disagree	A.agree strongly	A.agree strongly	C.Neither agree nor disagree	B.agree slightly	A.Doctor or nurse	C.Family member or friend		B. No	A.When you feel better	A.Yes	B. No
23	A.male	22	Undergraduate			C.Bladder infection or urinary tract infection (UTI)	D.Diarrea									A.YES	B.NO	A.YES	B.NO	B.NO	A.YES	B.False	A.Ture	B.False	A.Ture	B.False	B.False	A.Ture	A.Ture	B.False	A.Ture	B.agree slightly	A.agree strongly	A.agree strongly	D.disagree slightly	B.agree slightly	D.disagree slightly	A.agree strongly	A.agree strongly	B.agree slightly	D.disagree slightly	A.Doctor or nurse	C.Family member or friend		B. No	A.When you feel better	A.Yes	A.Yes
24	B.female	24	Undergraduate		B.Gonorrea	C.Bladder infection or urinary tract infection (UTI)										A.YES	B.NO	A.YES	B.NO	A.YES	A.YES	A.Ture	B.False	A.Ture	A.Ture	B.False	B.False	B.False	A.Ture	B.False	A.Ture	C.Neither agree nor disagree	A.agree strongly	C.Neither agree nor disagree	B.agree slightly	A.agree strongly	C.Neither agree nor disagree	C.Neither agree nor disagree	A.agree strongly	B.agree slightly	B.agree slightly	A.Doctor or nurse			B. No	C.Don’t know	B. No	C.Don’t know
25	A.male	19	Undergraduate			C.Bladder infection or urinary tract infection (UTI)	D.Diarrea		F.Fever			I.Skin or wound infection				A.YES	B.NO	A.YES	B.NO	B.NO	A.YES	B.False	A.Ture	B.False	A.Ture	B.False	B.False	A.Ture	A.Ture	B.False	A.Ture	A.agree strongly	A.agree strongly	A.agree strongly	C.Neither agree nor disagree	B.agree slightly	B.agree slightly	A.agree strongly	A.agree strongly	B.agree slightly	B.agree slightly	A.Doctor or nurse			B. No	B.When you’ve taken all of the antibiotics as directed	A.Yes	A.Yes
26	A.male	24	Undergraduate		B.Gonorrea							I.Skin or wound infection				A.YES	B.NO	B.NO	B.NO	B.NO	A.YES	A.Ture	A.Ture	A.Ture	A.Ture	B.False	B.False	A.Ture	A.Ture	A.Ture	A.Ture	B.agree slightly	A.agree strongly	A.agree strongly	C.Neither agree nor disagree	B.agree slightly	C.Neither agree nor disagree	B.agree slightly	C.Neither agree nor disagree	C.Neither agree nor disagree	A.agree strongly	A.Doctor or nurse			B. No	B.When you’ve taken all of the antibiotics as directed	A.Yes	A.Yes
27	B.female	22	Undergraduate			C.Bladder infection or urinary tract infection (UTI)	D.Diarrea					I.Skin or wound infection				A.YES	A.YES	A.YES	B.NO	A.YES	A.YES	B.False	A.Ture	B.False	B.False	B.False	A.Ture	B.False	A.Ture	B.False	A.Ture	A.agree strongly	A.agree strongly	A.agree strongly	A.agree strongly	A.agree strongly	A.agree strongly	A.agree strongly	C.Neither agree nor disagree	C.Neither agree nor disagree	C.Neither agree nor disagree	A.Doctor or nurse			B. No	B.When you’ve taken all of the antibiotics as directed	B. No	B. No
28	A.male	19	Undergraduate		B.Gonorrea	C.Bladder infection or urinary tract infection (UTI)										A.YES	A.YES	A.YES	A.YES	A.YES	A.YES	B.False	B.False	B.False	A.Ture	B.False	A.Ture	A.Ture	A.Ture	B.False	A.Ture	C.Neither agree nor disagree	B.agree slightly	C.Neither agree nor disagree	C.Neither agree nor disagree	B.agree slightly	A.agree strongly	A.agree strongly	A.agree strongly	C.Neither agree nor disagree	B.agree slightly	A.Doctor or nurse			B. No	B.When you’ve taken all of the antibiotics as directed	A.Yes	A.Yes
29	A.male	19	Undergraduate			C.Bladder infection or urinary tract infection (UTI)	D.Diarrea									A.YES	B.NO	A.YES	B.NO	B.NO	A.YES	B.False	B.False	B.False	A.Ture	B.False	A.Ture	B.False	A.Ture	C.Don’t know	A.Ture	B.agree slightly	C.Neither agree nor disagree	B.agree slightly	C.Neither agree nor disagree	C.Neither agree nor disagree	C.Neither agree nor disagree	A.agree strongly	B.agree slightly	B.agree slightly	B.agree slightly	A.Doctor or nurse			B. No	B.When you’ve taken all of the antibiotics as directed	A.Yes	A.Yes
30	B.female	18	Undergraduate		B.Gonorrea	C.Bladder infection or urinary tract infection (UTI)	D.Diarrea					I.Skin or wound infection				A.YES	B.NO	A.YES	B.NO	A.YES	A.YES	B.False	A.Ture	B.False	A.Ture	B.False	B.False	A.Ture	A.Ture	B.False	A.Ture	A.agree strongly	A.agree strongly	A.agree strongly	D.disagree slightly	B.agree slightly	B.agree slightly	A.agree strongly	A.agree strongly	B.agree slightly	C.Neither agree nor disagree	A.Doctor or nurse			B. No	B.When you’ve taken all of the antibiotics as directed	C.Don’t know	A.Yes
31	B.female	19	Undergraduate		B.Gonorrea		D.Diarrea			G.Malaria		I.Skin or wound infection				A.YES	B.NO	A.YES	B.NO	B.NO	A.YES	A.Ture	A.Ture	A.Ture	A.Ture	B.False	B.False	A.Ture	A.Ture	A.Ture	A.Ture	B.agree slightly	A.agree strongly	A.agree strongly	A.agree strongly	A.agree strongly	A.agree strongly	A.agree strongly	A.agree strongly	A.agree strongly	D.disagree slightly	A.Doctor or nurse			B. No	B.When you’ve taken all of the antibiotics as directed	B. No	A.Yes
32	B.female	20	Undergraduate			C.Bladder infection or urinary tract infection (UTI)						I.Skin or wound infection				B.NO	A.YES	B.NO	B.NO	A.YES	B.NO	C.Don’t know	A.Ture	B.False	A.Ture	B.False	A.Ture	B.False	B.False	C.Don’t know	A.Ture	A.agree strongly	A.agree strongly	B.agree slightly	B.agree slightly	A.agree strongly	C.Neither agree nor disagree	C.Neither agree nor disagree	A.agree strongly	B.agree slightly	A.agree strongly		C.Family member or friend		B. No	B.When you’ve taken all of the antibiotics as directed	A.Yes	A.Yes
33	B.female	24	Undergraduate				D.Diarrea	E.Cold and flu	F.Fever				J.Sore throat			B.NO	B.NO	B.NO	B.NO	B.NO	A.YES	B.False	A.Ture	A.Ture	A.Ture	B.False	B.False	B.False	A.Ture	B.False	A.Ture	E.disagree strongly	B.agree slightly	A.agree strongly	A.agree strongly	A.agree strongly	A.agree strongly	A.agree strongly	A.agree strongly	C.Neither agree nor disagree	D.disagree slightly	A.Doctor or nurse			B. No	A.When you feel better	A.Yes	A.Yes
34	A.male	20	Undergraduate				D.Diarrea	E.Cold and flu	F.Fever				J.Sore throat	K.Body aches	L.Headaches	A.YES	A.YES	A.YES	B.NO	A.YES	A.YES	A.Ture	A.Ture	A.Ture	A.Ture	B.False	B.False	A.Ture	A.Ture	A.Ture	B.False	B.agree slightly	B.agree slightly	B.agree slightly	C.Neither agree nor disagree	B.agree slightly	B.agree slightly	B.agree slightly	B.agree slightly	C.Neither agree nor disagree	B.agree slightly	A.Doctor or nurse	C.Family member or friend		B. No	B.When you’ve taken all of the antibiotics as directed	A.Yes	A.Yes
35	B.female	20	Undergraduate					E.Cold and flu	F.Fever							A.YES	B.NO	B.NO	B.NO	A.YES	A.YES	B.False	A.Ture	B.False	A.Ture	B.False	A.Ture	B.False	A.Ture	C.Don’t know	C.Don’t know	A.agree strongly	A.agree strongly	A.agree strongly	A.agree strongly	A.agree strongly	B.agree slightly	A.agree strongly	A.agree strongly	C.Neither agree nor disagree	B.agree slightly	A.Doctor or nurse	C.Family member or friend		B. No	B.When you’ve taken all of the antibiotics as directed	B. No	B. No
36	A.male	19	Undergraduate				D.Diarrea			G.Malaria	H.Measles	I.Skin or wound infection				A.YES	A.YES	B.NO	A.YES	B.NO	A.YES	B.False	B.False	B.False	A.Ture	B.False	A.Ture	A.Ture	A.Ture	B.False	A.Ture	B.agree slightly	A.agree strongly	B.agree slightly	B.agree slightly	A.agree strongly	A.agree strongly	C.Neither agree nor disagree	A.agree strongly	B.agree slightly	B.agree slightly	A.Doctor or nurse			B. No	B.When you’ve taken all of the antibiotics as directed	B. No	B. No
37	B.female	20	Undergraduate			C.Bladder infection or urinary tract infection (UTI)						I.Skin or wound infection				A.YES	A.YES	A.YES	A.YES	A.YES	A.YES	B.False	A.Ture	B.False	B.False	B.False	A.Ture	B.False	A.Ture	B.False	A.Ture	B.agree slightly	A.agree strongly	A.agree strongly	A.agree strongly	A.agree strongly	B.agree slightly	A.agree strongly	A.agree strongly	B.agree slightly	B.agree slightly	A.Doctor or nurse		E.others	B. No	B.When you’ve taken all of the antibiotics as directed	A.Yes	A.Yes
38	B.female	25	Undergraduate				D.Diarrea	E.Cold and flu					J.Sore throat		L.Headaches	A.YES	A.YES	B.NO	B.NO	A.YES	A.YES	A.Ture	A.Ture	A.Ture	A.Ture	B.False	B.False	B.False	A.Ture	B.False	A.Ture	A.agree strongly	A.agree strongly	A.agree strongly	A.agree strongly	A.agree strongly	A.agree strongly	A.agree strongly	A.agree strongly	A.agree strongly	A.agree strongly				B. No	A.When you feel better	B. No	A.Yes
39	B.female	20	Undergraduate			C.Bladder infection or urinary tract infection (UTI)						I.Skin or wound infection				A.YES	A.YES	A.YES	A.YES	A.YES	A.YES	B.False	A.Ture	B.False	A.Ture	B.False	A.Ture	A.Ture	A.Ture	B.False	A.Ture	B.agree slightly	A.agree strongly	B.agree slightly	D.disagree slightly	C.Neither agree nor disagree	B.agree slightly	A.agree strongly	A.agree strongly	A.agree strongly	A.agree strongly				B. No	B.When you’ve taken all of the antibiotics as directed	A.Yes	A.Yes
40	A.male	22	Undergraduate			C.Bladder infection or urinary tract infection (UTI)				G.Malaria		I.Skin or wound infection				A.YES	A.YES	A.YES	B.NO	A.YES	A.YES	A.Ture	A.Ture	A.Ture	A.Ture	B.False	B.False	B.False	A.Ture	B.False	A.Ture	B.agree slightly	A.agree strongly	A.agree strongly	A.agree strongly	A.agree strongly	A.agree strongly	A.agree strongly	A.agree strongly	A.agree strongly	C.Neither agree nor disagree	A.Doctor or nurse			B. No	A.When you feel better	A.Yes	A.Yes
41	B.female	20	Undergraduate			C.Bladder infection or urinary tract infection (UTI)	D.Diarrea	E.Cold and flu	F.Fever			I.Skin or wound infection	J.Sore throat			A.YES	A.YES	A.YES	B.NO	A.YES	A.YES	A.Ture	A.Ture	A.Ture	A.Ture	B.False	B.False	A.Ture	A.Ture	A.Ture	A.Ture	A.agree strongly	B.agree slightly	B.agree slightly	C.Neither agree nor disagree	B.agree slightly	C.Neither agree nor disagree	B.agree slightly	A.agree strongly	C.Neither agree nor disagree	B.agree slightly				B. No	B.When you’ve taken all of the antibiotics as directed	A.Yes	C.Don’t know
42	B.female	22	Undergraduate	A.HIV/AIDS						G.Malaria		I.Skin or wound infection				A.YES	B.NO	B.NO	B.NO	A.YES	A.YES	A.Ture	B.False	A.Ture	A.Ture	B.False	B.False	B.False	A.Ture	B.False	A.Ture	A.agree strongly	B.agree slightly	A.agree strongly	E.disagree strongly	C.Neither agree nor disagree	C.Neither agree nor disagree	A.agree strongly	A.agree strongly	C.Neither agree nor disagree	B.agree slightly	A.Doctor or nurse			B. No	A.When you feel better	A.Yes	A.Yes
43	B.female	20	Undergraduate	A.HIV/AIDS						G.Malaria		I.Skin or wound infection				A.YES	B.NO	B.NO	B.NO	A.YES	A.YES	A.Ture	A.Ture	A.Ture	A.Ture	B.False	B.False	A.Ture	A.Ture	A.Ture	A.Ture	A.agree strongly	A.agree strongly	A.agree strongly	A.agree strongly	A.agree strongly	A.agree strongly	A.agree strongly	A.agree strongly	A.agree strongly	B.agree slightly	A.Doctor or nurse			B. No	B.When you’ve taken all of the antibiotics as directed	A.Yes	B. No
44	A.male	19	Undergraduate		B.Gonorrea	C.Bladder infection or urinary tract infection (UTI)		E.Cold and flu	F.Fever				J.Sore throat		L.Headaches	A.YES	A.YES	B.NO	B.NO	A.YES	B.NO	B.False	A.Ture	B.False	A.Ture	B.False	B.False	A.Ture	A.Ture	B.False	A.Ture	A.agree strongly	A.agree strongly	A.agree strongly	A.agree strongly	A.agree strongly	B.agree slightly	A.agree strongly	A.agree strongly	A.agree strongly	C.Neither agree nor disagree	A.Doctor or nurse			B. No	B.When you’ve taken all of the antibiotics as directed	B. No	B. No
45	B.female	25	Undergraduate			C.Bladder infection or urinary tract infection (UTI)				G.Malaria						A.YES	A.YES	A.YES	B.NO	A.YES	B.NO	B.False	A.Ture	B.False	A.Ture	B.False	A.Ture	A.Ture	A.Ture	C.Don’t know	A.Ture	B.agree slightly	A.agree strongly	A.agree strongly	C.Neither agree nor disagree	B.agree slightly	A.agree strongly	A.agree strongly	A.agree strongly	A.agree strongly	D.disagree slightly	A.Doctor or nurse	C.Family member or friend		B. No	B.When you’ve taken all of the antibiotics as directed	A.Yes	A.Yes
46	A.male	25	Undergraduate					E.Cold and flu	F.Fever	G.Malaria		I.Skin or wound infection				A.YES	A.YES	A.YES	B.NO	A.YES	A.YES	B.False	A.Ture	B.False	A.Ture	B.False	B.False	A.Ture	A.Ture	B.False	A.Ture	A.agree strongly	A.agree strongly	A.agree strongly	A.agree strongly	A.agree strongly	C.Neither agree nor disagree	A.agree strongly	A.agree strongly	B.agree slightly	C.Neither agree nor disagree	A.Doctor or nurse	C.Family member or friend		B. No	A.When you feel better	C.Don’t know	C.Don’t know
47	A.male	21	Undergraduate			C.Bladder infection or urinary tract infection (UTI)	D.Diarrea					I.Skin or wound infection				A.YES	B.NO	A.YES	B.NO	B.NO	B.NO	B.False	A.Ture	B.False	A.Ture	B.False	A.Ture	A.Ture	A.Ture	B.False	A.Ture	A.agree strongly	A.agree strongly	A.agree strongly	A.agree strongly	A.agree strongly	A.agree strongly	A.agree strongly	A.agree strongly	B.agree slightly	C.Neither agree nor disagree	A.Doctor or nurse			B. No	B.When you’ve taken all of the antibiotics as directed	A.Yes	B. No
48	B.female	19	Undergraduate		B.Gonorrea	C.Bladder infection or urinary tract infection (UTI)	D.Diarrea					I.Skin or wound infection				A.YES	B.NO	A.YES	B.NO	B.NO	A.YES	B.False	A.Ture	B.False	A.Ture	B.False	A.Ture	A.Ture	A.Ture	B.False	A.Ture	A.agree strongly	A.agree strongly	A.agree strongly	A.agree strongly	A.agree strongly	A.agree strongly	A.agree strongly	A.agree strongly	B.agree slightly	C.Neither agree nor disagree	A.Doctor or nurse			B. No	A.When you feel better	B. No	A.Yes
49	A.male	23	Undergraduate			C.Bladder infection or urinary tract infection (UTI)						I.Skin or wound infection				A.YES	B.NO	B.NO	B.NO	A.YES	A.YES	A.Ture	A.Ture	A.Ture	A.Ture	B.False	B.False	A.Ture	A.Ture	A.Ture	A.Ture	B.agree slightly	A.agree strongly	A.agree strongly	D.disagree slightly	B.agree slightly	B.agree slightly	A.agree strongly	A.agree strongly	B.agree slightly	D.disagree slightly	A.Doctor or nurse	C.Family member or friend		B. No	B.When you’ve taken all of the antibiotics as directed	B. No	B. No
50	B.female	24	Undergraduate			C.Bladder infection or urinary tract infection (UTI)	D.Diarrea		F.Fever			I.Skin or wound infection				A.YES	B.NO	B.NO	B.NO	A.YES	A.YES	A.Ture	A.Ture	A.Ture	B.False	A.Ture	A.Ture	B.False	A.Ture	C.Don’t know	C.Don’t know	B.agree slightly	A.agree strongly	A.agree strongly	A.agree strongly	A.agree strongly	B.agree slightly	A.agree strongly	A.agree strongly	C.Neither agree nor disagree	B.agree slightly	A.Doctor or nurse			B. No	C.Don’t know	B. No	B. No
51	A.male	20	Undergraduate	A.HIV/AIDS	B.Gonorrea					G.Malaria		I.Skin or wound infection				A.YES	A.YES	B.NO	B.NO	A.YES	A.YES	B.False	A.Ture	A.Ture	A.Ture	B.False	B.False	A.Ture	A.Ture	B.False	A.Ture	C.Neither agree nor disagree	C.Neither agree nor disagree	C.Neither agree nor disagree	C.Neither agree nor disagree	C.Neither agree nor disagree	B.agree slightly	B.agree slightly	B.agree slightly	C.Neither agree nor disagree	B.agree slightly	A.Doctor or nurse			B. No	B.When you’ve taken all of the antibiotics as directed	A.Yes	A.Yes
52	B.female	21	Undergraduate			C.Bladder infection or urinary tract infection (UTI)						I.Skin or wound infection				A.YES	B.NO	B.NO	B.NO	B.NO	A.YES	B.False	A.Ture	B.False	A.Ture	B.False	A.Ture	A.Ture	A.Ture	B.False	A.Ture	B.agree slightly	A.agree strongly	A.agree strongly	A.agree strongly	A.agree strongly	A.agree strongly	A.agree strongly	A.agree strongly	A.agree strongly	D.disagree slightly	A.Doctor or nurse			B. No	B.When you’ve taken all of the antibiotics as directed	B. No	B. No
53	A.male	22	Undergraduate			C.Bladder infection or urinary tract infection (UTI)			F.Fever			I.Skin or wound infection				A.YES	B.NO	B.NO	B.NO	A.YES	A.YES	B.False	A.Ture	B.False	A.Ture	B.False	B.False	A.Ture	A.Ture	A.Ture	A.Ture	B.agree slightly	A.agree strongly	A.agree strongly	A.agree strongly	B.agree slightly	C.Neither agree nor disagree	A.agree strongly	A.agree strongly	B.agree slightly	B.agree slightly	A.Doctor or nurse			B. No	A.When you feel better	A.Yes	A.Yes
54	B.female	19	Undergraduate		B.Gonorrea						H.Measles					A.YES	B.NO	A.YES	B.NO	B.NO	A.YES	A.Ture	A.Ture	A.Ture	A.Ture	B.False	B.False	A.Ture	A.Ture	A.Ture	A.Ture	A.agree strongly	A.agree strongly	A.agree strongly	A.agree strongly	A.agree strongly	A.agree strongly	A.agree strongly	A.agree strongly	B.agree slightly	C.Neither agree nor disagree	A.Doctor or nurse			B. No	A.When you feel better	C.Don’t know	A.Yes
55	A.male	19	Undergraduate			C.Bladder infection or urinary tract infection (UTI)		E.Cold and flu				I.Skin or wound infection				A.YES	B.NO	B.NO	B.NO	A.YES	B.NO	B.False	A.Ture	B.False	A.Ture	B.False	B.False	A.Ture	A.Ture	C.Don’t know	A.Ture	B.agree slightly	A.agree strongly	A.agree strongly	A.agree strongly	A.agree strongly	C.Neither agree nor disagree	A.agree strongly	D.disagree slightly	B.agree slightly	D.disagree slightly		C.Family member or friend		B. No	B.When you’ve taken all of the antibiotics as directed	A.Yes	B. No
56	B.female	19	Undergraduate			C.Bladder infection or urinary tract infection (UTI)						I.Skin or wound infection				A.YES	B.NO	B.NO	B.NO	B.NO	A.YES	B.False	A.Ture	B.False	A.Ture	B.False	B.False	A.Ture	A.Ture	B.False	A.Ture	B.agree slightly	A.agree strongly	A.agree strongly	C.Neither agree nor disagree	B.agree slightly	A.agree strongly	A.agree strongly	A.agree strongly	B.agree slightly	D.disagree slightly	A.Doctor or nurse			B. No	B.When you’ve taken all of the antibiotics as directed	B. No	B. No
57	B.female	22	Undergraduate			C.Bladder infection or urinary tract infection (UTI)	D.Diarrea		F.Fever	G.Malaria	H.Measles	I.Skin or wound infection	J.Sore throat			B.NO	B.NO	B.NO	B.NO	B.NO	A.YES	A.Ture	B.False	A.Ture	A.Ture	B.False	B.False	A.Ture	A.Ture	A.Ture	A.Ture	C.Neither agree nor disagree	A.agree strongly	A.agree strongly	C.Neither agree nor disagree	C.Neither agree nor disagree	B.agree slightly	A.agree strongly	A.agree strongly	B.agree slightly	D.disagree slightly	A.Doctor or nurse			B. No	B.When you’ve taken all of the antibiotics as directed	A.Yes	B. No
58	B.female	22	Undergraduate							G.Malaria		I.Skin or wound infection				A.YES	A.YES	A.YES	A.YES	A.YES	A.YES	A.Ture	A.Ture	A.Ture	A.Ture	B.False	B.False	A.Ture	A.Ture	A.Ture	A.Ture	A.agree strongly	A.agree strongly	A.agree strongly	A.agree strongly	A.agree strongly	A.agree strongly	A.agree strongly	A.agree strongly	A.agree strongly	A.agree strongly	A.Doctor or nurse		E.others	B. No	A.When you feel better	A.Yes	A.Yes
59	B.female	22	Undergraduate			C.Bladder infection or urinary tract infection (UTI)				G.Malaria		I.Skin or wound infection	J.Sore throat			A.YES	A.YES	A.YES	A.YES	A.YES	A.YES	A.Ture	A.Ture	C.Don’t know	B.False	A.Ture	A.Ture	B.False	B.False	B.False	C.Don’t know	C.Neither agree nor disagree	C.Neither agree nor disagree	B.agree slightly	D.disagree slightly	C.Neither agree nor disagree	B.agree slightly	B.agree slightly	B.agree slightly	C.Neither agree nor disagree	B.agree slightly	A.Doctor or nurse	C.Family member or friend		B. No	C.Don’t know	A.Yes	A.Yes
60	A.male	25	Undergraduate			C.Bladder infection or urinary tract infection (UTI)	D.Diarrea					I.Skin or wound infection				A.YES	B.NO	A.YES	B.NO	A.YES	A.YES	B.False	A.Ture	B.False	A.Ture	B.False	A.Ture	A.Ture	A.Ture	C.Don’t know	A.Ture	B.agree slightly	B.agree slightly	B.agree slightly	B.agree slightly	A.agree strongly	B.agree slightly	A.agree strongly	A.agree strongly	C.Neither agree nor disagree	C.Neither agree nor disagree	A.Doctor or nurse			B. No	B.When you’ve taken all of the antibiotics as directed	A.Yes	A.Yes
61	B.female	18	Undergraduate			C.Bladder infection or urinary tract infection (UTI)						I.Skin or wound infection	J.Sore throat			A.YES	B.NO	A.YES	B.NO	A.YES	A.YES	A.Ture	A.Ture	A.Ture	A.Ture	B.False	B.False	B.False	A.Ture	C.Don’t know	A.Ture	B.agree slightly	B.agree slightly	A.agree strongly	A.agree strongly	C.Neither agree nor disagree	B.agree slightly	A.agree strongly	A.agree strongly	B.agree slightly	C.Neither agree nor disagree	A.Doctor or nurse	C.Family member or friend		B. No	A.When you feel better	C.Don’t know	A.Yes
62	B.female	20	Undergraduate	A.HIV/AIDS						G.Malaria						A.YES	A.YES	A.YES	B.NO	A.YES	A.YES	B.False	A.Ture	B.False	B.False	A.Ture	A.Ture	A.Ture	A.Ture	B.False	A.Ture	B.agree slightly	A.agree strongly	A.agree strongly	C.Neither agree nor disagree	B.agree slightly	A.agree strongly	A.agree strongly	A.agree strongly	A.agree strongly	C.Neither agree nor disagree	A.Doctor or nurse			B. No	B.When you’ve taken all of the antibiotics as directed	B. No	B. No
63	B.female	19	Undergraduate			C.Bladder infection or urinary tract infection (UTI)		E.Cold and flu				I.Skin or wound infection				A.YES	A.YES	A.YES	B.NO	A.YES	A.YES	B.False	A.Ture	B.False	A.Ture	B.False	B.False	A.Ture	A.Ture	B.False	A.Ture	B.agree slightly	A.agree strongly	A.agree strongly	A.agree strongly	A.agree strongly	A.agree strongly	A.agree strongly	A.agree strongly	A.agree strongly	D.disagree slightly				B. No	B.When you’ve taken all of the antibiotics as directed	B. No	A.Yes
64	A.male	21	Undergraduate	A.HIV/AIDS	B.Gonorrea	C.Bladder infection or urinary tract infection (UTI)				G.Malaria		I.Skin or wound infection				A.YES	A.YES	A.YES	B.NO	A.YES	A.YES	B.False	B.False	B.False	A.Ture	B.False	A.Ture	A.Ture	A.Ture	B.False	A.Ture	C.Neither agree nor disagree	B.agree slightly	B.agree slightly	C.Neither agree nor disagree	B.agree slightly	B.agree slightly	A.agree strongly	A.agree strongly	C.Neither agree nor disagree	C.Neither agree nor disagree	A.Doctor or nurse			B. No	B.When you’ve taken all of the antibiotics as directed	A.Yes	A.Yes
65	B.female	20	Undergraduate							G.Malaria	H.Measles					A.YES	A.YES	B.NO	B.NO	A.YES	B.NO	B.False	B.False	B.False	A.Ture	B.False	A.Ture	A.Ture	A.Ture	B.False	A.Ture	B.agree slightly	A.agree strongly	A.agree strongly	A.agree strongly	A.agree strongly	A.agree strongly	A.agree strongly	A.agree strongly	C.Neither agree nor disagree	B.agree slightly		C.Family member or friend		B. No	B.When you’ve taken all of the antibiotics as directed	B. No	A.Yes
66	A.male	21	Undergraduate		B.Gonorrea	C.Bladder infection or urinary tract infection (UTI)	D.Diarrea					I.Skin or wound infection				A.YES	B.NO	A.YES	B.NO	B.NO	B.NO	B.False	B.False	B.False	A.Ture	B.False	B.False	A.Ture	A.Ture	A.Ture	A.Ture	B.agree slightly	C.Neither agree nor disagree	B.agree slightly	B.agree slightly	B.agree slightly	B.agree slightly	B.agree slightly	C.Neither agree nor disagree	C.Neither agree nor disagree	B.agree slightly	A.Doctor or nurse			B. No	B.When you’ve taken all of the antibiotics as directed	A.Yes	A.Yes
67	B.female	20	Undergraduate									I.Skin or wound infection				A.YES	B.NO	B.NO	B.NO	B.NO	B.NO	A.Ture	A.Ture	A.Ture	A.Ture	B.False	B.False	A.Ture	A.Ture	A.Ture	A.Ture	B.agree slightly	A.agree strongly	A.agree strongly	A.agree strongly	A.agree strongly	A.agree strongly	A.agree strongly	A.agree strongly	B.agree slightly	D.disagree slightly	A.Doctor or nurse			B. No	B.When you’ve taken all of the antibiotics as directed	B. No	B. No
68	A.male	23	Undergraduate	A.HIV/AIDS	B.Gonorrea	C.Bladder infection or urinary tract infection (UTI)										A.YES	B.NO	A.YES	B.NO	B.NO	A.YES	B.False	A.Ture	A.Ture	A.Ture	B.False	B.False	B.False	A.Ture	B.False	C.Don’t know	A.agree strongly	A.agree strongly	A.agree strongly	C.Neither agree nor disagree	B.agree slightly	B.agree slightly	B.agree slightly	A.agree strongly	A.agree strongly	B.agree slightly	A.Doctor or nurse			B. No	B.When you’ve taken all of the antibiotics as directed	A.Yes	B. No
69	B.female	20	Undergraduate			C.Bladder infection or urinary tract infection (UTI)	D.Diarrea									A.YES	B.NO	B.NO	B.NO	B.NO	A.YES	A.Ture	A.Ture	A.Ture	A.Ture	B.False	B.False	A.Ture	A.Ture	A.Ture	A.Ture	B.agree slightly	A.agree strongly	B.agree slightly	B.agree slightly	A.agree strongly	A.agree strongly	A.agree strongly	A.agree strongly	A.agree strongly	B.agree slightly	A.Doctor or nurse			B. No	B.When you’ve taken all of the antibiotics as directed	A.Yes	B. No
70	B.female	19	Undergraduate													A.YES	B.NO	B.NO	B.NO	B.NO	A.YES	A.Ture	A.Ture	A.Ture	A.Ture	B.False	B.False	A.Ture	A.Ture	A.Ture	A.Ture	A.agree strongly	A.agree strongly	B.agree slightly	B.agree slightly	A.agree strongly	A.agree strongly	A.agree strongly	A.agree strongly	A.agree strongly	A.agree strongly	A.Doctor or nurse			B. No	B.When you’ve taken all of the antibiotics as directed	A.Yes	A.Yes
71	A.male	19	Undergraduate			C.Bladder infection or urinary tract infection (UTI)	D.Diarrea	E.Cold and flu	F.Fever	G.Malaria		I.Skin or wound infection				A.YES	B.NO	A.YES	B.NO	A.YES	A.YES	B.False	B.False	B.False	A.Ture	B.False	A.Ture	B.False	A.Ture	C.Don’t know	C.Don’t know	B.agree slightly	B.agree slightly	B.agree slightly	C.Neither agree nor disagree	C.Neither agree nor disagree	B.agree slightly	C.Neither agree nor disagree	B.agree slightly	C.Neither agree nor disagree	B.agree slightly	A.Doctor or nurse			B. No	B.When you’ve taken all of the antibiotics as directed	A.Yes	A.Yes
72	B.female	22	Undergraduate			C.Bladder infection or urinary tract infection (UTI)	D.Diarrea					I.Skin or wound infection				A.YES	A.YES	A.YES	B.NO	A.YES	A.YES	A.Ture	A.Ture	A.Ture	A.Ture	B.False	B.False	A.Ture	A.Ture	A.Ture	A.Ture	A.agree strongly	A.agree strongly	A.agree strongly	A.agree strongly	A.agree strongly	A.agree strongly	A.agree strongly	A.agree strongly	A.agree strongly	A.agree strongly	A.Doctor or nurse			B. No	B.When you’ve taken all of the antibiotics as directed	B. No	A.Yes
73	B.female	23	Undergraduate		B.Gonorrea	C.Bladder infection or urinary tract infection (UTI)								K.Body aches		A.YES	B.NO	A.YES	B.NO	A.YES	A.YES	A.Ture	A.Ture	A.Ture	A.Ture	B.False	B.False	A.Ture	A.Ture	A.Ture	A.Ture	A.agree strongly	A.agree strongly	A.agree strongly	A.agree strongly	A.agree strongly	A.agree strongly	A.agree strongly	A.agree strongly	A.agree strongly	B.agree slightly	A.Doctor or nurse			B. No	A.When you feel better	A.Yes	A.Yes
74	A.male	22	Undergraduate	A.HIV/AIDS		C.Bladder infection or urinary tract infection (UTI)	D.Diarrea	E.Cold and flu	F.Fever			I.Skin or wound infection				A.YES	B.NO	A.YES	B.NO	B.NO	A.YES	B.False	A.Ture	A.Ture	A.Ture	B.False	B.False	B.False	A.Ture	B.False	A.Ture	A.agree strongly	A.agree strongly	A.agree strongly	A.agree strongly	A.agree strongly	A.agree strongly	A.agree strongly	A.agree strongly	C.Neither agree nor disagree	B.agree slightly	A.Doctor or nurse			B. No	B.When you’ve taken all of the antibiotics as directed	B. No	B. No
75	B.female	23	Undergraduate	A.HIV/AIDS		C.Bladder infection or urinary tract infection (UTI)	D.Diarrea	E.Cold and flu	F.Fever			I.Skin or wound infection				A.YES	B.NO	A.YES	B.NO	B.NO	A.YES	A.Ture	A.Ture	A.Ture	A.Ture	B.False	B.False	B.False	A.Ture	B.False	C.Don’t know	B.agree slightly	C.Neither agree nor disagree	C.Neither agree nor disagree	B.agree slightly	A.agree strongly	A.agree strongly	A.agree strongly	A.agree strongly	C.Neither agree nor disagree	B.agree slightly	A.Doctor or nurse			B. No	B.When you’ve taken all of the antibiotics as directed	A.Yes	C.Don’t know
76	A.male	22	Undergraduate			C.Bladder infection or urinary tract infection (UTI)	D.Diarrea	E.Cold and flu	F.Fever			I.Skin or wound infection	J.Sore throat			A.YES	B.NO	A.YES	B.NO	A.YES	A.YES	A.Ture	A.Ture	A.Ture	A.Ture	B.False	B.False	A.Ture	A.Ture	A.Ture	A.Ture	A.agree strongly	A.agree strongly	A.agree strongly	A.agree strongly	A.agree strongly	A.agree strongly	A.agree strongly	A.agree strongly	C.Neither agree nor disagree	B.agree slightly	A.Doctor or nurse	C.Family member or friend		B. No	A.When you feel better	A.Yes	A.Yes
77	A.male	22	Undergraduate			C.Bladder infection or urinary tract infection (UTI)						I.Skin or wound infection				A.YES	B.NO	B.NO	B.NO	B.NO	A.YES	A.Ture	A.Ture	A.Ture	B.False	A.Ture	B.False	B.False	A.Ture	B.False	A.Ture	C.Neither agree nor disagree	B.agree slightly	B.agree slightly	C.Neither agree nor disagree	B.agree slightly	A.agree strongly	B.agree slightly	A.agree strongly	B.agree slightly	A.agree strongly	A.Doctor or nurse			B. No	A.When you feel better	A.Yes	B. No
78	B.female	25	Undergraduate				D.Diarrea		F.Fever							A.YES	B.NO	A.YES	B.NO	B.NO	B.NO	A.Ture	A.Ture	A.Ture	B.False	A.Ture	A.Ture	B.False	A.Ture	B.False	C.Don’t know	B.agree slightly	A.agree strongly	B.agree slightly	B.agree slightly	C.Neither agree nor disagree	B.agree slightly	B.agree slightly	A.agree strongly	C.Neither agree nor disagree	C.Neither agree nor disagree	A.Doctor or nurse			B. No	A.When you feel better	A.Yes	A.Yes
79	B.female	21	Undergraduate			C.Bladder infection or urinary tract infection (UTI)						I.Skin or wound infection				A.YES	B.NO	B.NO	B.NO	B.NO	A.YES	A.Ture	A.Ture	A.Ture	A.Ture	B.False	B.False	B.False	A.Ture	B.False	C.Don’t know	C.Neither agree nor disagree	A.agree strongly	B.agree slightly	C.Neither agree nor disagree	B.agree slightly	B.agree slightly	B.agree slightly	B.agree slightly	C.Neither agree nor disagree	C.Neither agree nor disagree	A.Doctor or nurse			B. No	B.When you’ve taken all of the antibiotics as directed	B. No	B. No
80	B.female	24	Undergraduate		B.Gonorrea	C.Bladder infection or urinary tract infection (UTI)	D.Diarrea	E.Cold and flu				I.Skin or wound infection				A.YES	B.NO	A.YES	B.NO	A.YES	A.YES	B.False	A.Ture	A.Ture	A.Ture	B.False	B.False	B.False	A.Ture	B.False	A.Ture	E.disagree strongly	C.Neither agree nor disagree	C.Neither agree nor disagree	E.disagree strongly	C.Neither agree nor disagree	C.Neither agree nor disagree	E.disagree strongly	D.disagree slightly	C.Neither agree nor disagree	E.disagree strongly	A.Doctor or nurse			B. No	A.When you feel better	A.Yes	A.Yes
81	A.male	22	Undergraduate			C.Bladder infection or urinary tract infection (UTI)						I.Skin or wound infection				A.YES	A.YES	A.YES	B.NO	A.YES	A.YES	A.Ture	A.Ture	A.Ture	A.Ture	B.False	B.False	B.False	A.Ture	B.False	C.Don’t know	A.agree strongly	A.agree strongly	A.agree strongly	A.agree strongly	A.agree strongly	A.agree strongly	A.agree strongly	A.agree strongly	B.agree slightly	C.Neither agree nor disagree	A.Doctor or nurse			B. No	A.When you feel better	B. No	B. No
82	B.female	19	Undergraduate			C.Bladder infection or urinary tract infection (UTI)	D.Diarrea					I.Skin or wound infection				A.YES	A.YES	B.NO	B.NO	B.NO	A.YES	A.Ture	A.Ture	A.Ture	A.Ture	B.False	B.False	A.Ture	A.Ture	A.Ture	C.Don’t know	A.agree strongly	A.agree strongly	A.agree strongly	A.agree strongly	A.agree strongly	C.Neither agree nor disagree	A.agree strongly	A.agree strongly	B.agree slightly	B.agree slightly	A.Doctor or nurse			B. No	C.Don’t know	A.Yes	A.Yes
83	A.male	23	Undergraduate			C.Bladder infection or urinary tract infection (UTI)	D.Diarrea					I.Skin or wound infection				A.YES	A.YES	A.YES	B.NO	A.YES	A.YES	A.Ture	A.Ture	A.Ture	A.Ture	B.False	B.False	A.Ture	A.Ture	A.Ture	A.Ture	A.agree strongly	A.agree strongly	A.agree strongly	C.Neither agree nor disagree	B.agree slightly	A.agree strongly	A.agree strongly	A.agree strongly	B.agree slightly	C.Neither agree nor disagree	A.Doctor or nurse			B. No	B.When you’ve taken all of the antibiotics as directed	A.Yes	A.Yes
84	A.male	19	Undergraduate			C.Bladder infection or urinary tract infection (UTI)				G.Malaria		I.Skin or wound infection	J.Sore throat			A.YES	A.YES	B.NO	B.NO	A.YES	A.YES	B.False	A.Ture	B.False	A.Ture	B.False	B.False	B.False	A.Ture	B.False	A.Ture	B.agree slightly	A.agree strongly	A.agree strongly	A.agree strongly	A.agree strongly	C.Neither agree nor disagree	A.agree strongly	A.agree strongly	A.agree strongly	D.disagree slightly	A.Doctor or nurse			B. No	B.When you’ve taken all of the antibiotics as directed	B. No	A.Yes
85	A.male	21	Undergraduate			C.Bladder infection or urinary tract infection (UTI)						I.Skin or wound infection				A.YES	B.NO	A.YES	B.NO	A.YES	A.YES	A.Ture	B.False	A.Ture	A.Ture	B.False	B.False	A.Ture	A.Ture	A.Ture	C.Don’t know	B.agree slightly	A.agree strongly	A.agree strongly	D.disagree slightly	C.Neither agree nor disagree	C.Neither agree nor disagree	A.agree strongly	B.agree slightly	B.agree slightly	D.disagree slightly	A.Doctor or nurse			B. No	B.When you’ve taken all of the antibiotics as directed	A.Yes	A.Yes
86	A.male	24	Undergraduate		B.Gonorrea	C.Bladder infection or urinary tract infection (UTI)					H.Measles					A.YES	A.YES	B.NO	B.NO	B.NO	A.YES	B.False	A.Ture	A.Ture	B.False	B.False	B.False	A.Ture	B.False	C.Don’t know	C.Don’t know	B.agree slightly	B.agree slightly	B.agree slightly	C.Neither agree nor disagree	B.agree slightly	B.agree slightly	B.agree slightly	B.agree slightly	C.Neither agree nor disagree	B.agree slightly	A.Doctor or nurse			B. No	B.When you’ve taken all of the antibiotics as directed	B. No	B. No
87	A.male	24	Undergraduate		B.Gonorrea	C.Bladder infection or urinary tract infection (UTI)						I.Skin or wound infection				A.YES	B.NO	A.YES	B.NO	B.NO	A.YES	A.Ture	A.Ture	A.Ture	A.Ture	B.False	B.False	A.Ture	A.Ture	A.Ture	C.Don’t know	B.agree slightly	A.agree strongly	B.agree slightly	D.disagree slightly	C.Neither agree nor disagree	C.Neither agree nor disagree	C.Neither agree nor disagree	C.Neither agree nor disagree	E.disagree strongly	D.disagree slightly	A.Doctor or nurse			B. No	A.When you feel better	A.Yes	C.Don’t know
88	A.male	22	Undergraduate	A.HIV/AIDS	B.Gonorrea	C.Bladder infection or urinary tract infection (UTI)	D.Diarrea		F.Fever	G.Malaria		I.Skin or wound infection		K.Body aches	L.Headaches	A.YES	B.NO	A.YES	B.NO	A.YES	A.YES	B.False	A.Ture	B.False	A.Ture	B.False	B.False	A.Ture	A.Ture	B.False	A.Ture	B.agree slightly	A.agree strongly	A.agree strongly	A.agree strongly	C.Neither agree nor disagree	B.agree slightly	B.agree slightly	A.agree strongly	A.agree strongly	D.disagree slightly	A.Doctor or nurse			B. No	A.When you feel better	A.Yes	A.Yes
89	B.female	21	Undergraduate		B.Gonorrea	C.Bladder infection or urinary tract infection (UTI)	D.Diarrea	E.Cold and flu				I.Skin or wound infection				A.YES	A.YES	A.YES	B.NO	A.YES	A.YES	C.Don’t know	B.False	B.False	B.False	A.Ture	A.Ture	A.Ture	A.Ture	B.False	A.Ture	A.agree strongly	A.agree strongly	A.agree strongly	A.agree strongly	C.Neither agree nor disagree	B.agree slightly	A.agree strongly	A.agree strongly	C.Neither agree nor disagree	C.Neither agree nor disagree	A.Doctor or nurse			B. No	B.When you’ve taken all of the antibiotics as directed	A.Yes	B. No
90	B.female	23	Undergraduate		B.Gonorrea	C.Bladder infection or urinary tract infection (UTI)	D.Diarrea					I.Skin or wound infection				A.YES	B.NO	B.NO	B.NO	A.YES	A.YES	B.False	A.Ture	A.Ture	A.Ture	B.False	B.False	A.Ture	A.Ture	B.False	A.Ture	C.Neither agree nor disagree	A.agree strongly	A.agree strongly	C.Neither agree nor disagree	B.agree slightly	B.agree slightly	A.agree strongly	B.agree slightly	C.Neither agree nor disagree	D.disagree slightly	A.Doctor or nurse			B. No	A.When you feel better	A.Yes	A.Yes
91	B.female	22	Undergraduate			C.Bladder infection or urinary tract infection (UTI)						I.Skin or wound infection				A.YES	B.NO	B.NO	B.NO	A.YES	A.YES	B.False	A.Ture	B.False	A.Ture	B.False	B.False	A.Ture	A.Ture	A.Ture	A.Ture	B.agree slightly	A.agree strongly	A.agree strongly	A.agree strongly	A.agree strongly	A.agree strongly	A.agree strongly	A.agree strongly	B.agree slightly	A.agree strongly	A.Doctor or nurse			B. No	A.When you feel better	A.Yes	A.Yes
92	B.female	19	Undergraduate		B.Gonorrea	C.Bladder infection or urinary tract infection (UTI)	D.Diarrea	E.Cold and flu	F.Fever			I.Skin or wound infection	J.Sore throat			A.YES	B.NO	B.NO	B.NO	A.YES	A.YES	A.Ture	A.Ture	A.Ture	A.Ture	B.False	B.False	A.Ture	A.Ture	A.Ture	A.Ture	B.agree slightly	A.agree strongly	A.agree strongly	A.agree strongly	A.agree strongly	A.agree strongly	A.agree strongly	A.agree strongly	A.agree strongly	A.agree strongly	A.Doctor or nurse			B. No	A.When you feel better	A.Yes	A.Yes
93	A.male	25	Undergraduate			C.Bladder infection or urinary tract infection (UTI)				G.Malaria	H.Measles					A.YES	B.NO	B.NO	B.NO	A.YES	A.YES	B.False	A.Ture	A.Ture	B.False	B.False	B.False	B.False	A.Ture	B.False	A.Ture	A.agree strongly	B.agree slightly	B.agree slightly	B.agree slightly	B.agree slightly	B.agree slightly	A.agree strongly	A.agree strongly	A.agree strongly	A.agree strongly	A.Doctor or nurse			B. No	A.When you feel better	A.Yes	B. No
94	B.female	19	Undergraduate		B.Gonorrea	C.Bladder infection or urinary tract infection (UTI)							J.Sore throat			A.YES	B.NO	B.NO	B.NO	B.NO	B.NO	A.Ture	A.Ture	A.Ture	A.Ture	B.False	B.False	A.Ture	A.Ture	A.Ture	A.Ture	B.agree slightly	A.agree strongly	A.agree strongly	A.agree strongly	A.agree strongly	A.agree strongly	A.agree strongly	A.agree strongly	A.agree strongly	D.disagree slightly	A.Doctor or nurse			B. No	A.When you feel better	B. No	A.Yes
95	B.female	23	Undergraduate	A.HIV/AIDS	B.Gonorrea	C.Bladder infection or urinary tract infection (UTI)						I.Skin or wound infection				A.YES	B.NO	B.NO	B.NO	A.YES	A.YES	A.Ture	A.Ture	A.Ture	A.Ture	B.False	B.False	A.Ture	A.Ture	A.Ture	B.False	B.agree slightly	B.agree slightly	C.Neither agree nor disagree	B.agree slightly	A.agree strongly	B.agree slightly	A.agree strongly	A.agree strongly	C.Neither agree nor disagree	B.agree slightly	A.Doctor or nurse			B. No	A.When you feel better	B. No	B. No
96	B.female	24	Undergraduate			C.Bladder infection or urinary tract infection (UTI)		E.Cold and flu	F.Fever	G.Malaria	H.Measles	I.Skin or wound infection				A.YES	B.NO	A.YES	B.NO	A.YES	A.YES	A.Ture	A.Ture	A.Ture	A.Ture	B.False	B.False	A.Ture	A.Ture	A.Ture	A.Ture	B.agree slightly	A.agree strongly	A.agree strongly	A.agree strongly	A.agree strongly	A.agree strongly	A.agree strongly	A.agree strongly	C.Neither agree nor disagree	D.disagree slightly	A.Doctor or nurse			B. No	A.When you feel better	A.Yes	C.Don’t know
97	B.female	25	Undergraduate			C.Bladder infection or urinary tract infection (UTI)										A.YES	B.NO	A.YES	B.NO	B.NO	A.YES	C.Don’t know	B.False	B.False	B.False	A.Ture	A.Ture	B.False	B.False	B.False	C.Don’t know	B.agree slightly	A.agree strongly	A.agree strongly	A.agree strongly	A.agree strongly	C.Neither agree nor disagree	A.agree strongly	A.agree strongly	A.agree strongly	A.agree strongly	A.Doctor or nurse			B. No	A.When you feel better	A.Yes	A.Yes
98	B.female	22	Undergraduate			C.Bladder infection or urinary tract infection (UTI)	D.Diarrea									B.NO	B.NO	B.NO	B.NO	A.YES	B.NO	A.Ture	A.Ture	C.Don’t know	B.False	A.Ture	B.False	A.Ture	A.Ture	A.Ture	C.Don’t know	B.agree slightly	A.agree strongly	A.agree strongly	A.agree strongly	A.agree strongly	A.agree strongly	A.agree strongly	A.agree strongly	B.agree slightly	C.Neither agree nor disagree	A.Doctor or nurse			B. No	B.When you’ve taken all of the antibiotics as directed	A.Yes	B. No
99	A.male	20	Undergraduate	A.HIV/AIDS				E.Cold and flu	F.Fever							A.YES	B.NO	B.NO	B.NO	A.YES	A.YES	A.Ture	A.Ture	A.Ture	A.Ture	B.False	B.False	A.Ture	A.Ture	A.Ture	C.Don’t know	C.Neither agree nor disagree	B.agree slightly	A.agree strongly	C.Neither agree nor disagree	B.agree slightly	C.Neither agree nor disagree	B.agree slightly	B.agree slightly	B.agree slightly	B.agree slightly	A.Doctor or nurse	C.Family member or friend		B. No	A.When you feel better	A.Yes	A.Yes
100	B.female	25	Undergraduate				D.Diarrea		F.Fever	G.Malaria		I.Skin or wound infection				A.YES	B.NO	A.YES	B.NO	A.YES	A.YES	A.Ture	A.Ture	A.Ture	A.Ture	B.False	B.False	A.Ture	A.Ture	A.Ture	A.Ture	B.agree slightly	A.agree strongly	A.agree strongly	C.Neither agree nor disagree	B.agree slightly	B.agree slightly	A.agree strongly	A.agree strongly	A.agree strongly	A.agree strongly	A.Doctor or nurse			B. No	A.When you feel better	A.Yes	A.Yes
101	B.female	21	Undergraduate		B.Gonorrea			E.Cold and flu		G.Malaria		I.Skin or wound infection		K.Body aches		A.YES	B.NO	A.YES	B.NO	A.YES	A.YES	B.False	A.Ture	A.Ture	A.Ture	B.False	B.False	A.Ture	A.Ture	A.Ture	A.Ture	B.agree slightly	A.agree strongly	B.agree slightly	C.Neither agree nor disagree	C.Neither agree nor disagree	B.agree slightly	A.agree strongly	A.agree strongly	C.Neither agree nor disagree	C.Neither agree nor disagree	A.Doctor or nurse	C.Family member or friend		B. No	A.When you feel better	B. No	B. No
102	B.female	19	Undergraduate						F.Fever							A.YES	B.NO	A.YES	B.NO	A.YES	B.NO	A.Ture	B.False	A.Ture	A.Ture	B.False	B.False	A.Ture	A.Ture	A.Ture	A.Ture	C.Neither agree nor disagree	A.agree strongly	A.agree strongly	A.agree strongly	A.agree strongly	A.agree strongly	A.agree strongly	A.agree strongly	C.Neither agree nor disagree	A.agree strongly	A.Doctor or nurse			B. No	C.Don’t know	A.Yes	B. No
103	B.female	22	Undergraduate					E.Cold and flu	F.Fever				J.Sore throat			A.YES	B.NO	B.NO	B.NO	A.YES	A.YES	B.False	A.Ture	B.False	A.Ture	B.False	A.Ture	A.Ture	A.Ture	B.False	A.Ture	C.Neither agree nor disagree	A.agree strongly	A.agree strongly	A.agree strongly	A.agree strongly	A.agree strongly	A.agree strongly	A.agree strongly	B.agree slightly	B.agree slightly	A.Doctor or nurse			B. No	A.When you feel better	A.Yes	A.Yes
104	A.male	19	Undergraduate			C.Bladder infection or urinary tract infection (UTI)		E.Cold and flu				I.Skin or wound infection	J.Sore throat			A.YES	B.NO	B.NO	B.NO	A.YES	B.NO	B.False	A.Ture	A.Ture	A.Ture	B.False	B.False	A.Ture	A.Ture	B.False	A.Ture	A.agree strongly	A.agree strongly	A.agree strongly	A.agree strongly	A.agree strongly	C.Neither agree nor disagree	A.agree strongly	C.Neither agree nor disagree	C.Neither agree nor disagree	B.agree slightly		C.Family member or friend		B. No	B.When you’ve taken all of the antibiotics as directed	A.Yes	A.Yes
105	A.male	22	Undergraduate			C.Bladder infection or urinary tract infection (UTI)		E.Cold and flu				I.Skin or wound infection	J.Sore throat			A.YES	B.NO	B.NO	B.NO	A.YES	B.NO	B.False	A.Ture	A.Ture	A.Ture	B.False	B.False	B.False	A.Ture	B.False	C.Don’t know	B.agree slightly	B.agree slightly	B.agree slightly	C.Neither agree nor disagree	B.agree slightly	B.agree slightly	C.Neither agree nor disagree	A.agree strongly	C.Neither agree nor disagree	B.agree slightly		C.Family member or friend		B. No	B.When you’ve taken all of the antibiotics as directed	B. No	B. No
106	B.female	19	Undergraduate			C.Bladder infection or urinary tract infection (UTI)	D.Diarrea	E.Cold and flu	F.Fever			I.Skin or wound infection	J.Sore throat			A.YES	A.YES	A.YES	B.NO	A.YES	A.YES	A.Ture	B.False	A.Ture	A.Ture	B.False	B.False	A.Ture	A.Ture	A.Ture	A.Ture	B.agree slightly	A.agree strongly	A.agree strongly	A.agree strongly	A.agree strongly	A.agree strongly	A.agree strongly	A.agree strongly	A.agree strongly	D.disagree slightly	A.Doctor or nurse			B. No	B.When you’ve taken all of the antibiotics as directed	B. No	A.Yes
107	B.female	24	Undergraduate									I.Skin or wound infection				A.YES	A.YES	A.YES	B.NO	A.YES	A.YES	B.False	A.Ture	B.False	C.Don’t know	B.False	A.Ture	B.False	B.False	B.False	A.Ture	C.Neither agree nor disagree	B.agree slightly	C.Neither agree nor disagree	C.Neither agree nor disagree	C.Neither agree nor disagree	C.Neither agree nor disagree	A.agree strongly	A.agree strongly	C.Neither agree nor disagree	B.agree slightly	A.Doctor or nurse	C.Family member or friend		B. No	C.Don’t know	A.Yes	C.Don’t know
108	A.male	25	Undergraduate					E.Cold and flu				I.Skin or wound infection				A.YES	A.YES	A.YES	B.NO	A.YES	A.YES	B.False	B.False	B.False	A.Ture	B.False	A.Ture	A.Ture	A.Ture	B.False	A.Ture	A.agree strongly	A.agree strongly	A.agree strongly	A.agree strongly	A.agree strongly	B.agree slightly	A.agree strongly	A.agree strongly	B.agree slightly	B.agree slightly	A.Doctor or nurse			B. No	C.Don’t know	A.Yes	A.Yes
109	A.male	24	Undergraduate			C.Bladder infection or urinary tract infection (UTI)						I.Skin or wound infection			L.Headaches	A.YES	A.YES	B.NO	A.YES	A.YES	A.YES	A.Ture	A.Ture	A.Ture	A.Ture	B.False	B.False	B.False	B.False	C.Don’t know	A.Ture	A.agree strongly	A.agree strongly	A.agree strongly	A.agree strongly	A.agree strongly	A.agree strongly	A.agree strongly	A.agree strongly	B.agree slightly	A.agree strongly				B. No	B.When you’ve taken all of the antibiotics as directed	B. No	B. No
110	A.male	25	Undergraduate	A.HIV/AIDS	B.Gonorrea	C.Bladder infection or urinary tract infection (UTI)				G.Malaria	H.Measles	I.Skin or wound infection				A.YES	A.YES	B.NO	B.NO	A.YES	B.NO	B.False	A.Ture	B.False	A.Ture	B.False	B.False	A.Ture	A.Ture	B.False	A.Ture	A.agree strongly	A.agree strongly	A.agree strongly	A.agree strongly	C.Neither agree nor disagree	C.Neither agree nor disagree	B.agree slightly	A.agree strongly	C.Neither agree nor disagree	C.Neither agree nor disagree				B. No	A.When you feel better	A.Yes	B. No
111	A.male	20	Undergraduate	A.HIV/AIDS	B.Gonorrea	C.Bladder infection or urinary tract infection (UTI)	D.Diarrea		F.Fever							A.YES	A.YES	A.YES	B.NO	A.YES	A.YES	A.Ture	A.Ture	A.Ture	A.Ture	B.False	B.False	A.Ture	A.Ture	A.Ture	B.False	A.agree strongly	A.agree strongly	A.agree strongly	C.Neither agree nor disagree	B.agree slightly	B.agree slightly	B.agree slightly	B.agree slightly	C.Neither agree nor disagree	B.agree slightly		C.Family member or friend		B. No	B.When you’ve taken all of the antibiotics as directed	A.Yes	B. No
112	B.female	25	Undergraduate			C.Bladder infection or urinary tract infection (UTI)		E.Cold and flu	F.Fever	G.Malaria		I.Skin or wound infection				A.YES	A.YES	A.YES	B.NO	A.YES	A.YES	A.Ture	A.Ture	A.Ture	A.Ture	B.False	B.False	A.Ture	A.Ture	A.Ture	A.Ture	A.agree strongly	A.agree strongly	A.agree strongly	A.agree strongly	A.agree strongly	C.Neither agree nor disagree	A.agree strongly	A.agree strongly	B.agree slightly	A.agree strongly				B. No	B.When you’ve taken all of the antibiotics as directed	B. No	B. No
113	A.male	20	Undergraduate		B.Gonorrea	C.Bladder infection or urinary tract infection (UTI)		E.Cold and flu		G.Malaria	H.Measles	I.Skin or wound infection				A.YES	A.YES	A.YES	B.NO	A.YES	A.YES	B.False	B.False	B.False	A.Ture	B.False	A.Ture	A.Ture	A.Ture	B.False	A.Ture	B.agree slightly	B.agree slightly	B.agree slightly	C.Neither agree nor disagree	B.agree slightly	B.agree slightly	B.agree slightly	B.agree slightly	C.Neither agree nor disagree	B.agree slightly		C.Family member or friend		B. No	A.When you feel better	A.Yes	A.Yes
114	B.female	22	Undergraduate			C.Bladder infection or urinary tract infection (UTI)					H.Measles	I.Skin or wound infection				A.YES	A.YES	A.YES	B.NO	A.YES	A.YES	A.Ture	A.Ture	A.Ture	A.Ture	B.False	B.False	B.False	B.False	B.False	C.Don’t know	C.Neither agree nor disagree	A.agree strongly	A.agree strongly	C.Neither agree nor disagree	B.agree slightly	A.agree strongly	B.agree slightly	A.agree strongly	C.Neither agree nor disagree	B.agree slightly	A.Doctor or nurse			B. No	C.Don’t know	A.Yes	B. No
115	B.female	19	Undergraduate		B.Gonorrea	C.Bladder infection or urinary tract infection (UTI)	D.Diarrea		F.Fever			I.Skin or wound infection	J.Sore throat			A.YES	A.YES	A.YES	A.YES	A.YES	A.YES	B.False	A.Ture	B.False	A.Ture	B.False	B.False	A.Ture	A.Ture	A.Ture	A.Ture	A.agree strongly	A.agree strongly	A.agree strongly	A.agree strongly	A.agree strongly	B.agree slightly	A.agree strongly	A.agree strongly	A.agree strongly	A.agree strongly	A.Doctor or nurse			B. No	A.When you feel better	A.Yes	A.Yes
116	B.female	21	Undergraduate			C.Bladder infection or urinary tract infection (UTI)						I.Skin or wound infection	J.Sore throat			A.YES	A.YES	B.NO	B.NO	A.YES	A.YES	A.Ture	A.Ture	A.Ture	A.Ture	B.False	B.False	A.Ture	A.Ture	A.Ture	A.Ture	B.agree slightly	A.agree strongly	A.agree strongly	C.Neither agree nor disagree	B.agree slightly	C.Neither agree nor disagree	A.agree strongly	A.agree strongly	A.agree strongly	D.disagree slightly	A.Doctor or nurse			B. No	B.When you’ve taken all of the antibiotics as directed	B. No	B. No
117	B.female	20	Undergraduate			C.Bladder infection or urinary tract infection (UTI)	D.Diarrea	E.Cold and flu	F.Fever			I.Skin or wound infection	J.Sore throat			A.YES	B.NO	B.NO	B.NO	A.YES	A.YES	A.Ture	A.Ture	A.Ture	A.Ture	B.False	B.False	B.False	B.False	B.False	A.Ture	A.agree strongly	A.agree strongly	A.agree strongly	A.agree strongly	A.agree strongly	A.agree strongly	A.agree strongly	A.agree strongly	A.agree strongly	B.agree slightly	A.Doctor or nurse			B. No	B.When you’ve taken all of the antibiotics as directed	A.Yes	A.Yes
118	B.female	21	Undergraduate		B.Gonorrea	C.Bladder infection or urinary tract infection (UTI)			F.Fever			I.Skin or wound infection				A.YES	B.NO	B.NO	B.NO	A.YES	A.YES	A.Ture	B.False	A.Ture	A.Ture	B.False	B.False	B.False	A.Ture	B.False	A.Ture	A.agree strongly	A.agree strongly	A.agree strongly	A.agree strongly	A.agree strongly	C.Neither agree nor disagree	A.agree strongly	A.agree strongly	C.Neither agree nor disagree	C.Neither agree nor disagree	A.Doctor or nurse			B. No	B.When you’ve taken all of the antibiotics as directed	A.Yes	B. No
119	B.female	22	Undergraduate		B.Gonorrea	C.Bladder infection or urinary tract infection (UTI)	D.Diarrea		F.Fever		H.Measles	I.Skin or wound infection				A.YES	B.NO	A.YES	B.NO	A.YES	A.YES	C.Don’t know	A.Ture	B.False	A.Ture	B.False	A.Ture	B.False	B.False	B.False	A.Ture	C.Neither agree nor disagree	B.agree slightly	B.agree slightly	C.Neither agree nor disagree	B.agree slightly	B.agree slightly	B.agree slightly	A.agree strongly	C.Neither agree nor disagree	C.Neither agree nor disagree	A.Doctor or nurse			B. No	A.When you feel better	A.Yes	A.Yes
120	B.female	19	Undergraduate		B.Gonorrea	C.Bladder infection or urinary tract infection (UTI)	D.Diarrea					I.Skin or wound infection				A.YES	B.NO	A.YES	B.NO	B.NO	A.YES	B.False	A.Ture	B.False	A.Ture	B.False	B.False	A.Ture	A.Ture	B.False	A.Ture	A.agree strongly	A.agree strongly	A.agree strongly	C.Neither agree nor disagree	B.agree slightly	D.disagree slightly	A.agree strongly	A.agree strongly	A.agree strongly	C.Neither agree nor disagree	A.Doctor or nurse			B. No	B.When you’ve taken all of the antibiotics as directed	B. No	A.Yes
121	A.male	24	Undergraduate						F.Fever				J.Sore throat	K.Body aches	L.Headaches	A.YES	B.NO	B.NO	B.NO	A.YES	B.NO	B.False	B.False	B.False	B.False	A.Ture	B.False	A.Ture	A.Ture	A.Ture	A.Ture	A.agree strongly	A.agree strongly	A.agree strongly	C.Neither agree nor disagree	B.agree slightly	C.Neither agree nor disagree	A.agree strongly	A.agree strongly	A.agree strongly	A.agree strongly				B. No	A.When you feel better	A.Yes	A.Yes
122	B.female	19	Undergraduate		B.Gonorrea	C.Bladder infection or urinary tract infection (UTI)	D.Diarrea					I.Skin or wound infection				A.YES	A.YES	A.YES	B.NO	A.YES	A.YES	B.False	A.Ture	B.False	B.False	B.False	C.Don’t know	A.Ture	A.Ture	B.False	A.Ture	B.agree slightly	A.agree strongly	A.agree strongly	A.agree strongly	A.agree strongly	A.agree strongly	A.agree strongly	A.agree strongly	B.agree slightly	D.disagree slightly	A.Doctor or nurse			B. No	B.When you’ve taken all of the antibiotics as directed	A.Yes	A.Yes
123	B.female	25	Undergraduate			C.Bladder infection or urinary tract infection (UTI)							J.Sore throat			A.YES	B.NO	B.NO	B.NO	A.YES	A.YES	A.Ture	B.False	A.Ture	B.False	A.Ture	A.Ture	A.Ture	A.Ture	B.False	C.Don’t know	A.agree strongly	A.agree strongly	A.agree strongly	A.agree strongly	A.agree strongly	A.agree strongly	A.agree strongly	A.agree strongly	C.Neither agree nor disagree	C.Neither agree nor disagree	A.Doctor or nurse			B. No	B.When you’ve taken all of the antibiotics as directed	B. No	B. No
124	B.female	23	Undergraduate			C.Bladder infection or urinary tract infection (UTI)						I.Skin or wound infection	J.Sore throat			A.YES	B.NO	B.NO	B.NO	A.YES	A.YES	A.Ture	A.Ture	A.Ture	A.Ture	B.False	B.False	B.False	A.Ture	B.False	A.Ture	B.agree slightly	A.agree strongly	A.agree strongly	A.agree strongly	A.agree strongly	A.agree strongly	A.agree strongly	A.agree strongly	A.agree strongly	A.agree strongly	A.Doctor or nurse			B. No	C.Don’t know	B. No	B. No
125	A.male	19	Undergraduate		B.Gonorrea	C.Bladder infection or urinary tract infection (UTI)	D.Diarrea		F.Fever			I.Skin or wound infection				A.YES	B.NO	B.NO	B.NO	B.NO	A.YES	B.False	B.False	B.False	A.Ture	B.False	A.Ture	A.Ture	A.Ture	B.False	C.Don’t know	C.Neither agree nor disagree	C.Neither agree nor disagree	C.Neither agree nor disagree	C.Neither agree nor disagree	C.Neither agree nor disagree	B.agree slightly	B.agree slightly	A.agree strongly	B.agree slightly	B.agree slightly	A.Doctor or nurse			B. No	B.When you’ve taken all of the antibiotics as directed	A.Yes	A.Yes
126	B.female	25	Undergraduate			C.Bladder infection or urinary tract infection (UTI)	D.Diarrea	E.Cold and flu	F.Fever			I.Skin or wound infection	J.Sore throat			A.YES	B.NO	A.YES	B.NO	A.YES	A.YES	A.Ture	A.Ture	A.Ture	A.Ture	B.False	B.False	B.False	A.Ture	B.False	A.Ture	B.agree slightly	A.agree strongly	A.agree strongly	C.Neither agree nor disagree	B.agree slightly	A.agree strongly	A.agree strongly	A.agree strongly	A.agree strongly	D.disagree slightly	A.Doctor or nurse			B. No	B.When you’ve taken all of the antibiotics as directed	A.Yes	A.Yes
127	B.female	23	Undergraduate			C.Bladder infection or urinary tract infection (UTI)	D.Diarrea		F.Fever			I.Skin or wound infection	J.Sore throat			A.YES	B.NO	A.YES	A.YES	B.NO	A.YES	B.False	A.Ture	A.Ture	A.Ture	B.False	B.False	A.Ture	A.Ture	B.False	A.Ture	B.agree slightly	B.agree slightly	A.agree strongly	A.agree strongly	C.Neither agree nor disagree	C.Neither agree nor disagree	B.agree slightly	B.agree slightly	B.agree slightly	D.disagree slightly	A.Doctor or nurse			B. No	B.When you’ve taken all of the antibiotics as directed	B. No	B. No
128	B.female	22	Undergraduate			C.Bladder infection or urinary tract infection (UTI)			F.Fever	G.Malaria	H.Measles				L.Headaches	A.YES	B.NO	A.YES	B.NO	B.NO	A.YES	B.False	A.Ture	A.Ture	A.Ture	B.False	B.False	A.Ture	A.Ture	B.False	A.Ture	C.Neither agree nor disagree	B.agree slightly	A.agree strongly	A.agree strongly	C.Neither agree nor disagree	B.agree slightly	A.agree strongly	A.agree strongly	A.agree strongly	C.Neither agree nor disagree	A.Doctor or nurse			B. No	B.When you’ve taken all of the antibiotics as directed	B. No	B. No
129	B.female	25	Undergraduate		B.Gonorrea	C.Bladder infection or urinary tract infection (UTI)	D.Diarrea					I.Skin or wound infection				A.YES	B.NO	A.YES	B.NO	B.NO	A.YES	B.False	B.False	B.False	C.Don’t know	A.Ture	A.Ture	B.False	A.Ture	B.False	A.Ture	B.agree slightly	A.agree strongly	A.agree strongly	D.disagree slightly	B.agree slightly	C.Neither agree nor disagree	B.agree slightly	B.agree slightly	C.Neither agree nor disagree	B.agree slightly	A.Doctor or nurse	C.Family member or friend		B. No	B.When you’ve taken all of the antibiotics as directed	B. No	B. No
130	A.male	21	Undergraduate					E.Cold and flu	F.Fever			I.Skin or wound infection				A.YES	B.NO	A.YES	B.NO	B.NO	A.YES	A.Ture	A.Ture	A.Ture	A.Ture	B.False	B.False	B.False	A.Ture	B.False	A.Ture	B.agree slightly	B.agree slightly	B.agree slightly	B.agree slightly	A.agree strongly	A.agree strongly	A.agree strongly	A.agree strongly	B.agree slightly	D.disagree slightly	A.Doctor or nurse			B. No	A.When you feel better	A.Yes	B. No
131	B.female	25	Undergraduate			C.Bladder infection or urinary tract infection (UTI)				G.Malaria				K.Body aches		A.YES	B.NO	A.YES	B.NO	A.YES	A.YES	A.Ture	A.Ture	A.Ture	A.Ture	B.False	B.False	A.Ture	A.Ture	A.Ture	A.Ture	B.agree slightly	B.agree slightly	B.agree slightly	B.agree slightly	A.agree strongly	C.Neither agree nor disagree	A.agree strongly	A.agree strongly	C.Neither agree nor disagree	B.agree slightly	A.Doctor or nurse			B. No	A.When you feel better	A.Yes	A.Yes
132	B.female	22	Undergraduate		B.Gonorrea	C.Bladder infection or urinary tract infection (UTI)						I.Skin or wound infection				A.YES	A.YES	A.YES	A.YES	A.YES	A.YES	A.Ture	A.Ture	B.False	B.False	B.False	A.Ture	A.Ture	A.Ture	B.False	A.Ture	A.agree strongly	A.agree strongly	A.agree strongly	A.agree strongly	A.agree strongly	A.agree strongly	A.agree strongly	A.agree strongly	B.agree slightly	B.agree slightly	A.Doctor or nurse	C.Family member or friend		B. No	A.When you feel better	B. No	A.Yes
133	B.female	20	Undergraduate			C.Bladder infection or urinary tract infection (UTI)						I.Skin or wound infection				A.YES	A.YES	B.NO	B.NO	B.NO	A.YES	A.Ture	A.Ture	A.Ture	A.Ture	B.False	B.False	A.Ture	A.Ture	A.Ture	A.Ture	B.agree slightly	A.agree strongly	A.agree strongly	E.disagree strongly	E.disagree strongly	B.agree slightly	A.agree strongly	A.agree strongly	A.agree strongly	D.disagree slightly	A.Doctor or nurse			B. No	A.When you feel better	B. No	B. No
134	A.male	21	Undergraduate			C.Bladder infection or urinary tract infection (UTI)	D.Diarrea					I.Skin or wound infection	J.Sore throat			A.YES	B.NO	A.YES	B.NO	A.YES	A.YES	C.Don’t know	B.False	B.False	B.False	C.Don’t know	A.Ture	C.Don’t know	A.Ture	B.False	C.Don’t know	A.agree strongly	A.agree strongly	A.agree strongly	C.Neither agree nor disagree	C.Neither agree nor disagree	B.agree slightly	A.agree strongly	A.agree strongly	A.agree strongly	A.agree strongly	A.Doctor or nurse			B. No	A.When you feel better	A.Yes	B. No
135	B.female	22	Undergraduate			C.Bladder infection or urinary tract infection (UTI)	D.Diarrea					I.Skin or wound infection	J.Sore throat			A.YES	B.NO	A.YES	B.NO	A.YES	A.YES	A.Ture	B.False	B.False	B.False	B.False	A.Ture	B.False	A.Ture	B.False	A.Ture	B.agree slightly	A.agree strongly	A.agree strongly	A.agree strongly	B.agree slightly	B.agree slightly	A.agree strongly	A.agree strongly	A.agree strongly	D.disagree slightly	A.Doctor or nurse			B. No	A.When you feel better	A.Yes	A.Yes
136	B.female	24	Undergraduate		B.Gonorrea	C.Bladder infection or urinary tract infection (UTI)						I.Skin or wound infection				A.YES	A.YES	A.YES	B.NO	B.NO	A.YES	B.False	A.Ture	A.Ture	A.Ture	B.False	B.False	A.Ture	A.Ture	B.False	A.Ture	A.agree strongly	A.agree strongly	A.agree strongly	A.agree strongly	A.agree strongly	A.agree strongly	A.agree strongly	A.agree strongly	B.agree slightly	B.agree slightly	A.Doctor or nurse	C.Family member or friend		B. No	A.When you feel better	A.Yes	A.Yes
137	A.male	21	Undergraduate			C.Bladder infection or urinary tract infection (UTI)	D.Diarrea					I.Skin or wound infection	J.Sore throat			A.YES	A.YES	A.YES	A.YES	A.YES	A.YES	A.Ture	A.Ture	A.Ture	A.Ture	B.False	B.False	B.False	A.Ture	B.False	A.Ture	A.agree strongly	A.agree strongly	A.agree strongly	A.agree strongly	A.agree strongly	A.agree strongly	A.agree strongly	A.agree strongly	A.agree strongly	A.agree strongly	A.Doctor or nurse	C.Family member or friend		B. No	A.When you feel better	A.Yes	A.Yes
138	A.male	19	Undergraduate					E.Cold and flu	F.Fever							A.YES	B.NO	B.NO	B.NO	A.YES	A.YES	B.False	A.Ture	B.False	A.Ture	B.False	B.False	A.Ture	A.Ture	B.False	A.Ture	B.agree slightly	A.agree strongly	A.agree strongly	C.Neither agree nor disagree	C.Neither agree nor disagree	C.Neither agree nor disagree	A.agree strongly	A.agree strongly	B.agree slightly	C.Neither agree nor disagree	A.Doctor or nurse			B. No	A.When you feel better	A.Yes	B. No
139	A.male	22	Undergraduate	A.HIV/AIDS	B.Gonorrea	C.Bladder infection or urinary tract infection (UTI)						I.Skin or wound infection				A.YES	A.YES	A.YES	B.NO	A.YES	A.YES	B.False	A.Ture	A.Ture	B.False	A.Ture	A.Ture	A.Ture	A.Ture	B.False	A.Ture	A.agree strongly	A.agree strongly	A.agree strongly	A.agree strongly	A.agree strongly	A.agree strongly	A.agree strongly	A.agree strongly	C.Neither agree nor disagree	B.agree slightly	A.Doctor or nurse	C.Family member or friend		B. No	A.When you feel better	A.Yes	B. No
140	A.male	19	Undergraduate			C.Bladder infection or urinary tract infection (UTI)	D.Diarrea	E.Cold and flu		G.Malaria		I.Skin or wound infection				A.YES	A.YES	A.YES	A.YES	A.YES	A.YES	B.False	A.Ture	B.False	B.False	B.False	A.Ture	A.Ture	A.Ture	C.Don’t know	A.Ture	B.agree slightly	A.agree strongly	A.agree strongly	A.agree strongly	A.agree strongly	A.agree strongly	A.agree strongly	A.agree strongly	A.agree strongly	D.disagree slightly	A.Doctor or nurse			B. No	A.When you feel better	A.Yes	B. No
141	B.female	20	Undergraduate		B.Gonorrea	C.Bladder infection or urinary tract infection (UTI)						I.Skin or wound infection	J.Sore throat			A.YES	A.YES	A.YES	A.YES	A.YES	A.YES	A.Ture	A.Ture	A.Ture	A.Ture	B.False	B.False	A.Ture	A.Ture	A.Ture	C.Don’t know	A.agree strongly	A.agree strongly	A.agree strongly	A.agree strongly	B.agree slightly	B.agree slightly	A.agree strongly	A.agree strongly	A.agree strongly	A.agree strongly	A.Doctor or nurse		E.others	B. No	B.When you’ve taken all of the antibiotics as directed	A.Yes	A.Yes
142	B.female	19	Undergraduate					E.Cold and flu	F.Fever	G.Malaria		I.Skin or wound infection		K.Body aches	L.Headaches	A.YES	B.NO	B.NO	B.NO	A.YES	B.NO	B.False	A.Ture	B.False	A.Ture	B.False	A.Ture	A.Ture	A.Ture	C.Don’t know	A.Ture	B.agree slightly	A.agree strongly	A.agree strongly	A.agree strongly	A.agree strongly	C.Neither agree nor disagree	A.agree strongly	A.agree strongly	B.agree slightly	B.agree slightly				B. No	B.When you’ve taken all of the antibiotics as directed	A.Yes	A.Yes
143	B.female	19	Undergraduate			C.Bladder infection or urinary tract infection (UTI)		E.Cold and flu	F.Fever				J.Sore throat			A.YES	B.NO	B.NO	B.NO	A.YES	B.NO	A.Ture	B.False	A.Ture	A.Ture	B.False	B.False	B.False	A.Ture	B.False	C.Don’t know	A.agree strongly	A.agree strongly	B.agree slightly	B.agree slightly	A.agree strongly	A.agree strongly	A.agree strongly	A.agree strongly	A.agree strongly	B.agree slightly				B. No	B.When you’ve taken all of the antibiotics as directed	A.Yes	A.Yes
144	A.male	25	Undergraduate			C.Bladder infection or urinary tract infection (UTI)						I.Skin or wound infection				A.YES	A.YES	A.YES	B.NO	A.YES	A.YES	A.Ture	A.Ture	A.Ture	A.Ture	B.False	B.False	B.False	A.Ture	B.False	A.Ture	B.agree slightly	A.agree strongly	A.agree strongly	A.agree strongly	B.agree slightly	B.agree slightly	A.agree strongly	A.agree strongly	B.agree slightly	D.disagree slightly				B. No	B.When you’ve taken all of the antibiotics as directed	A.Yes	A.Yes
145	B.female	20	Undergraduate					E.Cold and flu	F.Fever	G.Malaria						B.NO	B.NO	B.NO	B.NO	A.YES	B.NO	B.False	A.Ture	B.False	A.Ture	B.False	A.Ture	A.Ture	A.Ture	B.False	A.Ture	A.agree strongly	A.agree strongly	A.agree strongly	C.Neither agree nor disagree	B.agree slightly	C.Neither agree nor disagree	A.agree strongly	A.agree strongly	A.agree strongly	A.agree strongly		C.Family member or friend		B. No	B.When you’ve taken all of the antibiotics as directed	A.Yes	A.Yes
146	B.female	23	Undergraduate					E.Cold and flu	F.Fever							A.YES	A.YES	B.NO	B.NO	A.YES	B.NO	B.False	B.False	B.False	A.Ture	B.False	A.Ture	A.Ture	A.Ture	B.False	C.Don’t know	B.agree slightly	A.agree strongly	B.agree slightly	C.Neither agree nor disagree	B.agree slightly	B.agree slightly	A.agree strongly	A.agree strongly	B.agree slightly	C.Neither agree nor disagree		C.Family member or friend		B. No	A.When you feel better	A.Yes	A.Yes
147	A.male	22	Undergraduate		B.Gonorrea	C.Bladder infection or urinary tract infection (UTI)	D.Diarrea					I.Skin or wound infection	J.Sore throat			A.YES	A.YES	A.YES	B.NO	A.YES	A.YES	A.Ture	B.False	A.Ture	B.False	B.False	B.False	A.Ture	A.Ture	A.Ture	A.Ture	A.agree strongly	A.agree strongly	A.agree strongly	A.agree strongly	A.agree strongly	A.agree strongly	A.agree strongly	A.agree strongly	A.agree strongly	A.agree strongly	A.Doctor or nurse			B. No	A.When you feel better	A.Yes	A.Yes
148	B.female	22	Undergraduate		B.Gonorrea	C.Bladder infection or urinary tract infection (UTI)				G.Malaria		I.Skin or wound infection	J.Sore throat			A.YES	A.YES	A.YES	A.YES	A.YES	A.YES	B.False	A.Ture	A.Ture	A.Ture	B.False	B.False	A.Ture	A.Ture	B.False	A.Ture	B.agree slightly	A.agree strongly	B.agree slightly	A.agree strongly	A.agree strongly	B.agree slightly	A.agree strongly	A.agree strongly	B.agree slightly	C.Neither agree nor disagree	A.Doctor or nurse			B. No	A.When you feel better	A.Yes	A.Yes
149	A.male	21	Undergraduate		B.Gonorrea	C.Bladder infection or urinary tract infection (UTI)	D.Diarrea		F.Fever			I.Skin or wound infection				A.YES	B.NO	A.YES	B.NO	A.YES	A.YES	B.False	B.False	B.False	B.False	A.Ture	A.Ture	B.False	B.False	B.False	A.Ture	C.Neither agree nor disagree	A.agree strongly	A.agree strongly	A.agree strongly	A.agree strongly	A.agree strongly	A.agree strongly	A.agree strongly	B.agree slightly	B.agree slightly	A.Doctor or nurse			B. No	A.When you feel better	B. No	B. No
150	B.female	20	Undergraduate		B.Gonorrea	C.Bladder infection or urinary tract infection (UTI)	D.Diarrea	E.Cold and flu	F.Fever	G.Malaria		I.Skin or wound infection	J.Sore throat			A.YES	B.NO	A.YES	B.NO	A.YES	A.YES	A.Ture	B.False	A.Ture	B.False	C.Don’t know	A.Ture	A.Ture	A.Ture	B.False	B.False	C.Neither agree nor disagree	A.agree strongly	A.agree strongly	C.Neither agree nor disagree	B.agree slightly	A.agree strongly	A.agree strongly	A.agree strongly	C.Neither agree nor disagree	B.agree slightly	A.Doctor or nurse			B. No	C.Don’t know	B. No	B. No
151	A.male	22	Undergraduate			C.Bladder infection or urinary tract infection (UTI)						I.Skin or wound infection				A.YES	B.NO	B.NO	B.NO	A.YES	A.YES	A.Ture	A.Ture	A.Ture	A.Ture	B.False	B.False	A.Ture	A.Ture	A.Ture	A.Ture	A.agree strongly	A.agree strongly	A.agree strongly	C.Neither agree nor disagree	B.agree slightly	B.agree slightly	A.agree strongly	A.agree strongly	C.Neither agree nor disagree	C.Neither agree nor disagree	A.Doctor or nurse			B. No	A.When you feel better	B. No	B. No
152	B.female	20	Undergraduate		B.Gonorrea	C.Bladder infection or urinary tract infection (UTI)						I.Skin or wound infection		K.Body aches		A.YES	A.YES	A.YES	B.NO	A.YES	A.YES	A.Ture	A.Ture	A.Ture	A.Ture	B.False	B.False	A.Ture	A.Ture	A.Ture	A.Ture	A.agree strongly	A.agree strongly	A.agree strongly	C.Neither agree nor disagree	B.agree slightly	A.agree strongly	A.agree strongly	A.agree strongly	A.agree strongly	A.agree strongly	A.Doctor or nurse	C.Family member or friend		B. No	B.When you’ve taken all of the antibiotics as directed	A.Yes	A.Yes
153	A.male	25	Undergraduate			C.Bladder infection or urinary tract infection (UTI)						I.Skin or wound infection			L.Headaches	A.YES	B.NO	B.NO	B.NO	B.NO	A.YES	B.False	A.Ture	A.Ture	A.Ture	B.False	B.False	A.Ture	A.Ture	B.False	A.Ture	A.agree strongly	A.agree strongly	A.agree strongly	A.agree strongly	A.agree strongly	B.agree slightly	A.agree strongly	A.agree strongly	A.agree strongly	A.agree strongly	A.Doctor or nurse			B. No	B.When you’ve taken all of the antibiotics as directed	A.Yes	A.Yes
154	B.female	23	Undergraduate			C.Bladder infection or urinary tract infection (UTI)										A.YES	B.NO	B.NO	B.NO	B.NO	A.YES	A.Ture	A.Ture	A.Ture	B.False	A.Ture	A.Ture	B.False	A.Ture	B.False	C.Don’t know	B.agree slightly	B.agree slightly	A.agree strongly	A.agree strongly	C.Neither agree nor disagree	B.agree slightly	A.agree strongly	A.agree strongly	A.agree strongly	B.agree slightly	A.Doctor or nurse			B. No	C.Don’t know	A.Yes	B. No
155	B.female	22	Undergraduate			C.Bladder infection or urinary tract infection (UTI)	D.Diarrea					I.Skin or wound infection	J.Sore throat			A.YES	B.NO	B.NO	B.NO	B.NO	A.YES	A.Ture	A.Ture	A.Ture	A.Ture	B.False	B.False	A.Ture	A.Ture	A.Ture	A.Ture	B.agree slightly	A.agree strongly	A.agree strongly	C.Neither agree nor disagree	B.agree slightly	C.Neither agree nor disagree	A.agree strongly	A.agree strongly	A.agree strongly	D.disagree slightly	A.Doctor or nurse			B. No	A.When you feel better	A.Yes	A.Yes
156	A.male	20	Undergraduate			C.Bladder infection or urinary tract infection (UTI)	D.Diarrea					I.Skin or wound infection				A.YES	B.NO	B.NO	B.NO	B.NO	A.YES	C.Don’t know	A.Ture	B.False	A.Ture	B.False	A.Ture	A.Ture	A.Ture	B.False	A.Ture	A.agree strongly	A.agree strongly	A.agree strongly	C.Neither agree nor disagree	B.agree slightly	B.agree slightly	A.agree strongly	A.agree strongly	A.agree strongly	A.agree strongly	A.Doctor or nurse			B. No	B.When you’ve taken all of the antibiotics as directed	A.Yes	A.Yes
157	A.male	20	Undergraduate			C.Bladder infection or urinary tract infection (UTI)	D.Diarrea		F.Fever			I.Skin or wound infection				A.YES	A.YES	A.YES	B.NO	A.YES	A.YES	B.False	A.Ture	B.False	A.Ture	B.False	B.False	A.Ture	A.Ture	B.False	A.Ture	A.agree strongly	A.agree strongly	A.agree strongly	C.Neither agree nor disagree	B.agree slightly	B.agree slightly	A.agree strongly	A.agree strongly	B.agree slightly	C.Neither agree nor disagree	A.Doctor or nurse			B. No	A.When you feel better	A.Yes	A.Yes
158	B.female	21	Undergraduate			C.Bladder infection or urinary tract infection (UTI)						I.Skin or wound infection	J.Sore throat			A.YES	B.NO	A.YES	B.NO	B.NO	A.YES	B.False	A.Ture	B.False	A.Ture	B.False	A.Ture	A.Ture	A.Ture	B.False	A.Ture	A.agree strongly	A.agree strongly	A.agree strongly	A.agree strongly	A.agree strongly	B.agree slightly	A.agree strongly	A.agree strongly	B.agree slightly	B.agree slightly	A.Doctor or nurse			B. No	B.When you’ve taken all of the antibiotics as directed	B. No	B. No
159	B.female	20	Undergraduate			C.Bladder infection or urinary tract infection (UTI)	D.Diarrea						J.Sore throat			A.YES	B.NO	A.YES	B.NO	A.YES	A.YES	B.False	A.Ture	B.False	A.Ture	B.False	A.Ture	B.False	A.Ture	C.Don’t know	C.Don’t know	A.agree strongly	A.agree strongly	A.agree strongly	C.Neither agree nor disagree	B.agree slightly	B.agree slightly	A.agree strongly	A.agree strongly	A.agree strongly	B.agree slightly	A.Doctor or nurse			B. No	B.When you’ve taken all of the antibiotics as directed	A.Yes	C.Don’t know
160	A.male	20	Undergraduate	A.HIV/AIDS		C.Bladder infection or urinary tract infection (UTI)	D.Diarrea					I.Skin or wound infection	J.Sore throat			A.YES	B.NO	A.YES	B.NO	A.YES	A.YES	A.Ture	A.Ture	A.Ture	A.Ture	B.False	B.False	B.False	B.False	B.False	B.False	C.Neither agree nor disagree	A.agree strongly	A.agree strongly	A.agree strongly	C.Neither agree nor disagree	B.agree slightly	A.agree strongly	A.agree strongly	C.Neither agree nor disagree	D.disagree slightly	A.Doctor or nurse			B. No	A.When you feel better	A.Yes	B. No
161	B.female	20	Undergraduate		B.Gonorrea	C.Bladder infection or urinary tract infection (UTI)	D.Diarrea					I.Skin or wound infection	J.Sore throat			A.YES	B.NO	A.YES	B.NO	B.NO	A.YES	A.Ture	A.Ture	A.Ture	A.Ture	B.False	B.False	B.False	A.Ture	B.False	A.Ture	B.agree slightly	A.agree strongly	A.agree strongly	A.agree strongly	A.agree strongly	C.Neither agree nor disagree	B.agree slightly	A.agree strongly	C.Neither agree nor disagree	C.Neither agree nor disagree	A.Doctor or nurse			B. No	B.When you’ve taken all of the antibiotics as directed	A.Yes	B. No
162	A.male	21	Undergraduate		B.Gonorrea	C.Bladder infection or urinary tract infection (UTI)				G.Malaria		I.Skin or wound infection	J.Sore throat			A.YES	B.NO	A.YES	B.NO	B.NO	A.YES	B.False	A.Ture	A.Ture	A.Ture	B.False	B.False	A.Ture	A.Ture	A.Ture	A.Ture	B.agree slightly	B.agree slightly	C.Neither agree nor disagree	C.Neither agree nor disagree	C.Neither agree nor disagree	B.agree slightly	C.Neither agree nor disagree	A.agree strongly	A.agree strongly	A.agree strongly	A.Doctor or nurse			B. No	A.When you feel better	A.Yes	A.Yes
163	A.male	23	Undergraduate				D.Diarrea	E.Cold and flu			H.Measles	I.Skin or wound infection				A.YES	A.YES	A.YES	B.NO	B.NO	A.YES	B.False	A.Ture	A.Ture	A.Ture	B.False	B.False	A.Ture	A.Ture	B.False	A.Ture	A.agree strongly	A.agree strongly	A.agree strongly	A.agree strongly	A.agree strongly	A.agree strongly	A.agree strongly	A.agree strongly	C.Neither agree nor disagree	B.agree slightly	A.Doctor or nurse			B. No	B.When you’ve taken all of the antibiotics as directed	B. No	B. No
164	A.male	19	Undergraduate		B.Gonorrea	C.Bladder infection or urinary tract infection (UTI)				G.Malaria	H.Measles					A.YES	B.NO	A.YES	B.NO	A.YES	A.YES	A.Ture	B.False	B.False	B.False	B.False	A.Ture	A.Ture	B.False	B.False	A.Ture	C.Neither agree nor disagree	C.Neither agree nor disagree	C.Neither agree nor disagree	C.Neither agree nor disagree	C.Neither agree nor disagree	C.Neither agree nor disagree	C.Neither agree nor disagree	B.agree slightly	C.Neither agree nor disagree	C.Neither agree nor disagree	A.Doctor or nurse			B. No	A.When you feel better	A.Yes	A.Yes
165	A.male	23	Undergraduate		B.Gonorrea	C.Bladder infection or urinary tract infection (UTI)	D.Diarrea					I.Skin or wound infection				A.YES	B.NO	A.YES	B.NO	B.NO	A.YES	A.Ture	A.Ture	A.Ture	A.Ture	B.False	B.False	A.Ture	A.Ture	A.Ture	A.Ture	C.Neither agree nor disagree	A.agree strongly	C.Neither agree nor disagree	C.Neither agree nor disagree	C.Neither agree nor disagree	C.Neither agree nor disagree	B.agree slightly	C.Neither agree nor disagree	C.Neither agree nor disagree	B.agree slightly	A.Doctor or nurse			B. No	B.When you’ve taken all of the antibiotics as directed	B. No	B. No
166	A.male	24	Undergraduate			C.Bladder infection or urinary tract infection (UTI)						I.Skin or wound infection				A.YES	A.YES	B.NO	B.NO	A.YES	A.YES	B.False	A.Ture	A.Ture	A.Ture	B.False	B.False	A.Ture	A.Ture	B.False	A.Ture	B.agree slightly	A.agree strongly	A.agree strongly	C.Neither agree nor disagree	C.Neither agree nor disagree	C.Neither agree nor disagree	A.agree strongly	A.agree strongly	B.agree slightly	B.agree slightly	A.Doctor or nurse			B. No	C.Don’t know	A.Yes	A.Yes
167	B.female	22	Undergraduate			C.Bladder infection or urinary tract infection (UTI)	D.Diarrea		F.Fever			I.Skin or wound infection				A.YES	B.NO	B.NO	B.NO	B.NO	A.YES	B.False	A.Ture	B.False	A.Ture	B.False	A.Ture	A.Ture	A.Ture	B.False	C.Don’t know	A.agree strongly	A.agree strongly	A.agree strongly	C.Neither agree nor disagree	B.agree slightly	B.agree slightly	A.agree strongly	A.agree strongly	B.agree slightly	B.agree slightly	A.Doctor or nurse			B. No	A.When you feel better	A.Yes	A.Yes
168	B.female	21	Undergraduate		B.Gonorrea	C.Bladder infection or urinary tract infection (UTI)			F.Fever			I.Skin or wound infection				A.YES	A.YES	B.NO	B.NO	B.NO	A.YES	C.Don’t know	A.Ture	B.False	A.Ture	B.False	C.Don’t know	A.Ture	A.Ture	B.False	A.Ture	B.agree slightly	B.agree slightly	A.agree strongly	A.agree strongly	A.agree strongly	B.agree slightly	A.agree strongly	A.agree strongly	B.agree slightly	D.disagree slightly	A.Doctor or nurse			B. No	B.When you’ve taken all of the antibiotics as directed	B. No	B. No
169	A.male	24	Undergraduate			C.Bladder infection or urinary tract infection (UTI)	D.Diarrea		F.Fever							A.YES	A.YES	B.NO	B.NO	A.YES	A.YES	A.Ture	B.False	A.Ture	A.Ture	B.False	B.False	A.Ture	A.Ture	A.Ture	A.Ture	C.Neither agree nor disagree	C.Neither agree nor disagree	C.Neither agree nor disagree	B.agree slightly	A.agree strongly	B.agree slightly	B.agree slightly	A.agree strongly	C.Neither agree nor disagree	B.agree slightly	A.Doctor or nurse			B. No	A.When you feel better	A.Yes	B. No
170	B.female	20	Undergraduate			C.Bladder infection or urinary tract infection (UTI)	D.Diarrea	E.Cold and flu				I.Skin or wound infection				A.YES	B.NO	A.YES	A.YES	A.YES	A.YES	A.Ture	A.Ture	A.Ture	A.Ture	B.False	B.False	B.False	A.Ture	B.False	A.Ture	B.agree slightly	B.agree slightly	B.agree slightly	B.agree slightly	A.agree strongly	B.agree slightly	A.agree strongly	A.agree strongly	A.agree strongly	C.Neither agree nor disagree	A.Doctor or nurse			B. No	B.When you’ve taken all of the antibiotics as directed	B. No	B. No
171	B.female	20	Undergraduate				D.Diarrea	E.Cold and flu	F.Fever	G.Malaria	H.Measles	I.Skin or wound infection				A.YES	B.NO	A.YES	B.NO	A.YES	A.YES	A.Ture	A.Ture	A.Ture	A.Ture	B.False	B.False	B.False	A.Ture	B.False	B.False	A.agree strongly	A.agree strongly	A.agree strongly	A.agree strongly	B.agree slightly	B.agree slightly	A.agree strongly	A.agree strongly	A.agree strongly	A.agree strongly	A.Doctor or nurse			B. No	A.When you feel better	A.Yes	A.Yes
172	B.female	25	Undergraduate		B.Gonorrea	C.Bladder infection or urinary tract infection (UTI)	D.Diarrea					I.Skin or wound infection	J.Sore throat			A.YES	A.YES	A.YES	B.NO	A.YES	A.YES	A.Ture	A.Ture	A.Ture	A.Ture	B.False	B.False	A.Ture	A.Ture	A.Ture	A.Ture	B.agree slightly	A.agree strongly	A.agree strongly	A.agree strongly	A.agree strongly	B.agree slightly	A.agree strongly	A.agree strongly	B.agree slightly	C.Neither agree nor disagree	A.Doctor or nurse			B. No	A.When you feel better	A.Yes	C.Don’t know
173	A.male	19	Undergraduate			C.Bladder infection or urinary tract infection (UTI)	D.Diarrea	E.Cold and flu	F.Fever			I.Skin or wound infection	J.Sore throat			A.YES	B.NO	B.NO	B.NO	A.YES	B.NO	B.False	A.Ture	A.Ture	B.False	B.False	B.False	A.Ture	A.Ture	A.Ture	C.Don’t know	D.disagree slightly	A.agree strongly	D.disagree slightly	B.agree slightly	B.agree slightly	A.agree strongly	A.agree strongly	A.agree strongly	C.Neither agree nor disagree	E.disagree strongly	A.Doctor or nurse			B. No	C.Don’t know	B. No	A.Yes
174	B.female	21	Undergraduate			C.Bladder infection or urinary tract infection (UTI)						I.Skin or wound infection	J.Sore throat			A.YES	B.NO	B.NO	B.NO	A.YES	A.YES	A.Ture	B.False	A.Ture	A.Ture	B.False	B.False	B.False	C.Don’t know	C.Don’t know	B.False	A.agree strongly	A.agree strongly	A.agree strongly	A.agree strongly	A.agree strongly	A.agree strongly	A.agree strongly	A.agree strongly	C.Neither agree nor disagree	B.agree slightly	A.Doctor or nurse			B. No	B.When you’ve taken all of the antibiotics as directed	A.Yes	A.Yes
175	B.female	20	Undergraduate			C.Bladder infection or urinary tract infection (UTI)						I.Skin or wound infection				A.YES	B.NO	B.NO	B.NO	B.NO	A.YES	A.Ture	B.False	A.Ture	A.Ture	B.False	B.False	A.Ture	B.False	B.False	A.Ture	A.agree strongly	A.agree strongly	A.agree strongly	A.agree strongly	A.agree strongly	A.agree strongly	A.agree strongly	A.agree strongly	C.Neither agree nor disagree	A.agree strongly	A.Doctor or nurse			B. No	B.When you’ve taken all of the antibiotics as directed	B. No	B. No
176	B.female	19	Undergraduate	A.HIV/AIDS	B.Gonorrea			E.Cold and flu		G.Malaria		I.Skin or wound infection				A.YES	A.YES	A.YES	B.NO	A.YES	B.NO	A.Ture	A.Ture	A.Ture	A.Ture	B.False	B.False	B.False	A.Ture	A.Ture	C.Don’t know	C.Neither agree nor disagree	A.agree strongly	B.agree slightly	B.agree slightly	A.agree strongly	A.agree strongly	A.agree strongly	A.agree strongly	C.Neither agree nor disagree	A.agree strongly	A.Doctor or nurse			B. No	B.When you’ve taken all of the antibiotics as directed	B. No	B. No
177	A.male	19	Undergraduate		B.Gonorrea	C.Bladder infection or urinary tract infection (UTI)						I.Skin or wound infection	J.Sore throat			A.YES	B.NO	A.YES	B.NO	A.YES	A.YES	B.False	A.Ture	A.Ture	B.False	B.False	B.False	A.Ture	A.Ture	A.Ture	A.Ture	C.Neither agree nor disagree	A.agree strongly	C.Neither agree nor disagree	C.Neither agree nor disagree	B.agree slightly	A.agree strongly	B.agree slightly	A.agree strongly	B.agree slightly	C.Neither agree nor disagree	A.Doctor or nurse			B. No	B.When you’ve taken all of the antibiotics as directed	B. No	B. No
178	B.female	25	Undergraduate			C.Bladder infection or urinary tract infection (UTI)	D.Diarrea					I.Skin or wound infection	J.Sore throat			A.YES	B.NO	B.NO	B.NO	A.YES	A.YES	A.Ture	A.Ture	A.Ture	A.Ture	B.False	B.False	A.Ture	B.False	C.Don’t know	B.False	B.agree slightly	A.agree strongly	A.agree strongly	A.agree strongly	A.agree strongly	A.agree strongly	B.agree slightly	B.agree slightly	B.agree slightly	A.agree strongly	A.Doctor or nurse	C.Family member or friend		B. No	A.When you feel better	A.Yes	B. No
179	B.female	23	Undergraduate				D.Diarrea	E.Cold and flu	F.Fever			I.Skin or wound infection	J.Sore throat			A.YES	B.NO	A.YES	B.NO	A.YES	A.YES	A.Ture	A.Ture	A.Ture	B.False	B.False	B.False	B.False	B.False	B.False	B.False	A.agree strongly	A.agree strongly	A.agree strongly	A.agree strongly	A.agree strongly	A.agree strongly	A.agree strongly	A.agree strongly	C.Neither agree nor disagree	A.agree strongly	A.Doctor or nurse	C.Family member or friend		B. No	B.When you’ve taken all of the antibiotics as directed	B. No	B. No
180	A.male	25	Undergraduate				D.Diarrea	E.Cold and flu	F.Fever			I.Skin or wound infection				A.YES	B.NO	B.NO	B.NO	B.NO	B.NO	B.False	A.Ture	A.Ture	A.Ture	B.False	B.False	A.Ture	B.False	B.False	A.Ture	A.agree strongly	A.agree strongly	A.agree strongly	A.agree strongly	A.agree strongly	B.agree slightly	A.agree strongly	B.agree slightly	C.Neither agree nor disagree	C.Neither agree nor disagree	A.Doctor or nurse			B. No	B.When you’ve taken all of the antibiotics as directed	B. No	B. No
181	B.female	19	Undergraduate		B.Gonorrea		D.Diarrea			G.Malaria		I.Skin or wound infection				A.YES	B.NO	B.NO	B.NO	A.YES	A.YES	A.Ture	A.Ture	A.Ture	A.Ture	B.False	B.False	A.Ture	B.False	C.Don’t know	A.Ture	B.agree slightly	A.agree strongly	A.agree strongly	A.agree strongly	A.agree strongly	A.agree strongly	A.agree strongly	B.agree slightly	E.disagree strongly	C.Neither agree nor disagree	A.Doctor or nurse	C.Family member or friend		B. No	B.When you’ve taken all of the antibiotics as directed	B. No	B. No
182	B.female	19	Undergraduate	A.HIV/AIDS	B.Gonorrea			E.Cold and flu		G.Malaria		I.Skin or wound infection				A.YES	B.NO	B.NO	B.NO	A.YES	A.YES	B.False	A.Ture	A.Ture	A.Ture	B.False	B.False	A.Ture	A.Ture	A.Ture	A.Ture	B.agree slightly	A.agree strongly	A.agree strongly	A.agree strongly	A.agree strongly	A.agree strongly	A.agree strongly	B.agree slightly	D.disagree slightly	E.disagree strongly	A.Doctor or nurse	C.Family member or friend		B. No	B.When you’ve taken all of the antibiotics as directed	B. No	B. No
183	A.male	19	Undergraduate					E.Cold and flu				I.Skin or wound infection	J.Sore throat			A.YES	B.NO	B.NO	B.NO	A.YES	A.YES	B.False	A.Ture	A.Ture	A.Ture	B.False	B.False	A.Ture	B.False	B.False	A.Ture	C.Neither agree nor disagree	A.agree strongly	A.agree strongly	A.agree strongly	A.agree strongly	A.agree strongly	A.agree strongly	A.agree strongly	D.disagree slightly	E.disagree strongly	A.Doctor or nurse			B. No	B.When you’ve taken all of the antibiotics as directed	B. No	B. No
184	B.female	23	Undergraduate	A.HIV/AIDS	B.Gonorrea	C.Bladder infection or urinary tract infection (UTI)	D.Diarrea	E.Cold and flu	F.Fever	G.Malaria		I.Skin or wound infection				A.YES	A.YES	A.YES	A.YES	A.YES	A.YES	B.False	A.Ture	A.Ture	A.Ture	B.False	B.False	A.Ture	A.Ture	A.Ture	A.Ture	A.agree strongly	A.agree strongly	A.agree strongly	A.agree strongly	A.agree strongly	A.agree strongly	A.agree strongly	C.Neither agree nor disagree	E.disagree strongly	B.agree slightly	A.Doctor or nurse		E.others	B. No	B.When you’ve taken all of the antibiotics as directed	B. No	B. No
185	B.female	23	Undergraduate		B.Gonorrea	C.Bladder infection or urinary tract infection (UTI)						I.Skin or wound infection				A.YES	A.YES	A.YES	B.NO	A.YES	A.YES	B.False	A.Ture	A.Ture	A.Ture	B.False	B.False	A.Ture	B.False	B.False	A.Ture	B.agree slightly	A.agree strongly	A.agree strongly	A.agree strongly	C.Neither agree nor disagree	B.agree slightly	A.agree strongly	A.agree strongly	C.Neither agree nor disagree	C.Neither agree nor disagree	A.Doctor or nurse			B. No	B.When you’ve taken all of the antibiotics as directed	B. No	A.Yes
186	A.male	19	Undergraduate		B.Gonorrea	C.Bladder infection or urinary tract infection (UTI)						I.Skin or wound infection				A.YES	A.YES	A.YES	B.NO	A.YES	A.YES	B.False	B.False	A.Ture	A.Ture	B.False	B.False	A.Ture	A.Ture	A.Ture	A.Ture	C.Neither agree nor disagree	A.agree strongly	A.agree strongly	A.agree strongly	A.agree strongly	A.agree strongly	A.agree strongly	A.agree strongly	C.Neither agree nor disagree	B.agree slightly	A.Doctor or nurse			B. No	B.When you’ve taken all of the antibiotics as directed	B. No	B. No
187	A.male	25	Undergraduate			C.Bladder infection or urinary tract infection (UTI)				G.Malaria		I.Skin or wound infection				A.YES	A.YES	A.YES	B.NO	A.YES	A.YES	B.False	A.Ture	A.Ture	A.Ture	B.False	B.False	A.Ture	A.Ture	A.Ture	A.Ture	C.Neither agree nor disagree	A.agree strongly	A.agree strongly	A.agree strongly	A.agree strongly	C.Neither agree nor disagree	A.agree strongly	B.agree slightly	C.Neither agree nor disagree	E.disagree strongly				B. No	B.When you’ve taken all of the antibiotics as directed	B. No	B. No
188	A.male	19	Undergraduate			C.Bladder infection or urinary tract infection (UTI)		E.Cold and flu				I.Skin or wound infection				A.YES	A.YES	A.YES	B.NO	A.YES	A.YES	B.False	A.Ture	A.Ture	A.Ture	B.False	B.False	A.Ture	A.Ture	A.Ture	B.False	B.agree slightly	A.agree strongly	A.agree strongly	A.agree strongly	A.agree strongly	A.agree strongly	B.agree slightly	A.agree strongly	D.disagree slightly	E.disagree strongly	A.Doctor or nurse		E.others	B. No	B.When you’ve taken all of the antibiotics as directed	B. No	B. No
189	B.female	20	Undergraduate			C.Bladder infection or urinary tract infection (UTI)	D.Diarrea	E.Cold and flu				I.Skin or wound infection				A.YES	A.YES	A.YES	B.NO	A.YES	A.YES	B.False	A.Ture	A.Ture	A.Ture	B.False	B.False	A.Ture	A.Ture	A.Ture	A.Ture	C.Neither agree nor disagree	A.agree strongly	A.agree strongly	A.agree strongly	C.Neither agree nor disagree	B.agree slightly	A.agree strongly	A.agree strongly	C.Neither agree nor disagree	C.Neither agree nor disagree				B. No	B.When you’ve taken all of the antibiotics as directed	B. No	B. No
190	B.female	22	Undergraduate		B.Gonorrea	C.Bladder infection or urinary tract infection (UTI)	D.Diarrea	E.Cold and flu	F.Fever	G.Malaria	H.Measles	I.Skin or wound infection	J.Sore throat			A.YES	A.YES	A.YES	A.YES	A.YES	A.YES	B.False	A.Ture	A.Ture	A.Ture	B.False	B.False	A.Ture	A.Ture	A.Ture	A.Ture	C.Neither agree nor disagree	A.agree strongly	A.agree strongly	A.agree strongly	A.agree strongly	C.Neither agree nor disagree	B.agree slightly	A.agree strongly	D.disagree slightly	E.disagree strongly				B. No	B.When you’ve taken all of the antibiotics as directed	B. No	B. No
191	B.female	20	Undergraduate									I.Skin or wound infection		K.Body aches	L.Headaches	A.YES	A.YES	A.YES	B.NO	A.YES	A.YES	B.False	A.Ture	A.Ture	A.Ture	B.False	B.False	A.Ture	A.Ture	A.Ture	A.Ture	B.agree slightly	A.agree strongly	A.agree strongly	A.agree strongly	A.agree strongly	A.agree strongly	A.agree strongly	A.agree strongly	C.Neither agree nor disagree	A.agree strongly	A.Doctor or nurse			B. No	B.When you’ve taken all of the antibiotics as directed	B. No	B. No
192	B.female	25	Undergraduate			C.Bladder infection or urinary tract infection (UTI)						I.Skin or wound infection				A.YES	A.YES	A.YES	B.NO	A.YES	A.YES	B.False	A.Ture	A.Ture	A.Ture	B.False	B.False	A.Ture	A.Ture	A.Ture	A.Ture	B.agree slightly	A.agree strongly	A.agree strongly	A.agree strongly	A.agree strongly	B.agree slightly	B.agree slightly	A.agree strongly	D.disagree slightly	B.agree slightly				B. No	B.When you’ve taken all of the antibiotics as directed	B. No	B. No
193	B.female	19	Undergraduate		B.Gonorrea	C.Bladder infection or urinary tract infection (UTI)						I.Skin or wound infection				A.YES	A.YES	A.YES	B.NO	A.YES	A.YES	B.False	A.Ture	A.Ture	A.Ture	B.False	B.False	B.False	A.Ture	A.Ture	A.Ture	C.Neither agree nor disagree	A.agree strongly	A.agree strongly	A.agree strongly	B.agree slightly	B.agree slightly	A.agree strongly	A.agree strongly	C.Neither agree nor disagree	E.disagree strongly				B. No	B.When you’ve taken all of the antibiotics as directed	B. No	B. No
194	B.female	22	Undergraduate		B.Gonorrea	C.Bladder infection or urinary tract infection (UTI)	D.Diarrea					I.Skin or wound infection				A.YES	A.YES	A.YES	A.YES	A.YES	A.YES	B.False	A.Ture	A.Ture	A.Ture	B.False	B.False	A.Ture	A.Ture	A.Ture	A.Ture	A.agree strongly	A.agree strongly	A.agree strongly	A.agree strongly	B.agree slightly	B.agree slightly	A.agree strongly	A.agree strongly	C.Neither agree nor disagree	C.Neither agree nor disagree	A.Doctor or nurse			B. No	B.When you’ve taken all of the antibiotics as directed	B. No	B. No
195	B.female	23	Undergraduate		B.Gonorrea	C.Bladder infection or urinary tract infection (UTI)	D.Diarrea			G.Malaria		I.Skin or wound infection				A.YES	A.YES	A.YES	A.YES	A.YES	A.YES	A.Ture	A.Ture	A.Ture	A.Ture	B.False	B.False	A.Ture	A.Ture	A.Ture	A.Ture	A.agree strongly	B.agree slightly	B.agree slightly	B.agree slightly	A.agree strongly	A.agree strongly	B.agree slightly	B.agree slightly	C.Neither agree nor disagree	C.Neither agree nor disagree	A.Doctor or nurse			B. No	B.When you’ve taken all of the antibiotics as directed	A.Yes	B. No
196	B.female	25	Undergraduate		B.Gonorrea	C.Bladder infection or urinary tract infection (UTI)						I.Skin or wound infection				A.YES	A.YES	B.NO	B.NO	B.NO	B.NO	B.False	B.False	A.Ture	A.Ture	B.False	B.False	A.Ture	A.Ture	A.Ture	A.Ture	E.disagree strongly	B.agree slightly	A.agree strongly	A.agree strongly	B.agree slightly	B.agree slightly	A.agree strongly	C.Neither agree nor disagree	E.disagree strongly	E.disagree strongly				B. No	B.When you’ve taken all of the antibiotics as directed	B. No	B. No
197	A.male	19	Undergraduate			C.Bladder infection or urinary tract infection (UTI)	D.Diarrea					I.Skin or wound infection				A.YES	B.NO	A.YES	A.YES	B.NO	A.YES	B.False	A.Ture	A.Ture	A.Ture	B.False	B.False	A.Ture	A.Ture	A.Ture	A.Ture	C.Neither agree nor disagree	A.agree strongly	A.agree strongly	A.agree strongly	A.agree strongly	C.Neither agree nor disagree	A.agree strongly	A.agree strongly	D.disagree slightly	E.disagree strongly	A.Doctor or nurse	C.Family member or friend		B. No	B.When you’ve taken all of the antibiotics as directed	B. No	B. No
198	B.female	19	Undergraduate		B.Gonorrea	C.Bladder infection or urinary tract infection (UTI)										A.YES	A.YES	A.YES	B.NO	A.YES	A.YES	B.False	A.Ture	A.Ture	A.Ture	B.False	B.False	B.False	A.Ture	A.Ture	A.Ture	B.agree slightly	A.agree strongly	A.agree strongly	A.agree strongly	A.agree strongly	A.agree strongly	A.agree strongly	A.agree strongly	D.disagree slightly	D.disagree slightly	A.Doctor or nurse			B. No	B.When you’ve taken all of the antibiotics as directed	B. No	B. No
199	B.female	20	Undergraduate			C.Bladder infection or urinary tract infection (UTI)						I.Skin or wound infection	J.Sore throat	K.Body aches		A.YES	A.YES	A.YES	A.YES	A.YES	A.YES	B.False	B.False	A.Ture	A.Ture	B.False	B.False	A.Ture	B.False	C.Don’t know	A.Ture	A.agree strongly	A.agree strongly	A.agree strongly	A.agree strongly	A.agree strongly	A.agree strongly	A.agree strongly	A.agree strongly	C.Neither agree nor disagree	C.Neither agree nor disagree	A.Doctor or nurse			B. No	B.When you’ve taken all of the antibiotics as directed	B. No	B. No
200	B.female	25	Undergraduate		B.Gonorrea	C.Bladder infection or urinary tract infection (UTI)										A.YES	B.NO	B.NO	B.NO	B.NO	A.YES	B.False	A.Ture	A.Ture	A.Ture	B.False	B.False	A.Ture	A.Ture	A.Ture	A.Ture	B.agree slightly	A.agree strongly	A.agree strongly	A.agree strongly	A.agree strongly	B.agree slightly	A.agree strongly	A.agree strongly	C.Neither agree nor disagree	C.Neither agree nor disagree	A.Doctor or nurse			B. No	B.When you’ve taken all of the antibiotics as directed	B. No	B. No
201	A.male	24	Undergraduate									I.Skin or wound infection	J.Sore throat	K.Body aches		A.YES	B.NO	A.YES	B.NO	A.YES	A.YES	B.False	A.Ture	A.Ture	A.Ture	B.False	B.False	A.Ture	A.Ture	A.Ture	A.Ture	B.agree slightly	A.agree strongly	A.agree strongly	A.agree strongly	A.agree strongly	A.agree strongly	A.agree strongly	A.agree strongly	D.disagree slightly	D.disagree slightly	A.Doctor or nurse			B. No	B.When you’ve taken all of the antibiotics as directed	B. No	B. No
202	B.female	21	Undergraduate			C.Bladder infection or urinary tract infection (UTI)	D.Diarrea	E.Cold and flu	F.Fever		H.Measles		J.Sore throat			A.YES	A.YES	A.YES	B.NO	A.YES	A.YES	B.False	A.Ture	A.Ture	A.Ture	B.False	B.False	A.Ture	A.Ture	A.Ture	A.Ture	C.Neither agree nor disagree	A.agree strongly	C.Neither agree nor disagree	B.agree slightly	A.agree strongly	A.agree strongly	A.agree strongly	A.agree strongly	C.Neither agree nor disagree	E.disagree strongly	A.Doctor or nurse			B. No	B.When you’ve taken all of the antibiotics as directed	B. No	B. No
203	A.male	23	Undergraduate				D.Diarrea					I.Skin or wound infection		K.Body aches	L.Headaches	A.YES	B.NO	A.YES	B.NO	A.YES	B.NO	B.False	A.Ture	B.False	B.False	B.False	B.False	A.Ture	A.Ture	A.Ture	A.Ture	B.agree slightly	A.agree strongly	B.agree slightly	D.disagree slightly	B.agree slightly	B.agree slightly	C.Neither agree nor disagree	A.agree strongly	D.disagree slightly	D.disagree slightly				B. No	B.When you’ve taken all of the antibiotics as directed	B. No	B. No
204	B.female	20	Undergraduate		B.Gonorrea							I.Skin or wound infection				A.YES	A.YES	A.YES	A.YES	A.YES	A.YES	B.False	A.Ture	A.Ture	A.Ture	B.False	B.False	B.False	B.False	B.False	A.Ture	B.agree slightly	B.agree slightly	B.agree slightly	C.Neither agree nor disagree	B.agree slightly	B.agree slightly	B.agree slightly	B.agree slightly	C.Neither agree nor disagree	B.agree slightly	A.Doctor or nurse	C.Family member or friend		B. No	B.When you’ve taken all of the antibiotics as directed	B. No	B. No
205	B.female	25	Undergraduate			C.Bladder infection or urinary tract infection (UTI)				G.Malaria		I.Skin or wound infection	J.Sore throat			A.YES	A.YES	A.YES	B.NO	A.YES	A.YES	B.False	A.Ture	A.Ture	A.Ture	B.False	B.False	A.Ture	A.Ture	A.Ture	A.Ture	B.agree slightly	A.agree strongly	A.agree strongly	A.agree strongly	A.agree strongly	A.agree strongly	A.agree strongly	A.agree strongly	D.disagree slightly	E.disagree strongly	A.Doctor or nurse			B. No	B.When you’ve taken all of the antibiotics as directed	B. No	B. No
206	B.female	22	Undergraduate		B.Gonorrea	C.Bladder infection or urinary tract infection (UTI)	D.Diarrea					I.Skin or wound infection				A.YES	A.YES	A.YES	B.NO	A.YES	A.YES	B.False	A.Ture	A.Ture	A.Ture	B.False	B.False	A.Ture	A.Ture	A.Ture	A.Ture	C.Neither agree nor disagree	A.agree strongly	B.agree slightly	B.agree slightly	B.agree slightly	B.agree slightly	A.agree strongly	A.agree strongly	C.Neither agree nor disagree	E.disagree strongly	A.Doctor or nurse	C.Family member or friend		B. No	B.When you’ve taken all of the antibiotics as directed	B. No	B. No
207	B.female	24	Undergraduate			C.Bladder infection or urinary tract infection (UTI)		E.Cold and flu		G.Malaria		I.Skin or wound infection	J.Sore throat	K.Body aches		A.YES	A.YES	A.YES	B.NO	A.YES	A.YES	B.False	A.Ture	A.Ture	A.Ture	B.False	B.False	A.Ture	A.Ture	A.Ture	A.Ture	C.Neither agree nor disagree	A.agree strongly	A.agree strongly	A.agree strongly	A.agree strongly	A.agree strongly	A.agree strongly	A.agree strongly	C.Neither agree nor disagree	E.disagree strongly	A.Doctor or nurse	C.Family member or friend		B. No	B.When you’ve taken all of the antibiotics as directed	B. No	B. No
208	A.male	24	Undergraduate			C.Bladder infection or urinary tract infection (UTI)						I.Skin or wound infection				A.YES	A.YES	A.YES	B.NO	A.YES	A.YES	B.False	A.Ture	A.Ture	A.Ture	B.False	B.False	A.Ture	A.Ture	A.Ture	A.Ture	A.agree strongly	A.agree strongly	A.agree strongly	A.agree strongly	A.agree strongly	A.agree strongly	A.agree strongly	B.agree slightly	D.disagree slightly	B.agree slightly				B. No	B.When you’ve taken all of the antibiotics as directed	B. No	B. No
209	B.female	23	Undergraduate			C.Bladder infection or urinary tract infection (UTI)		E.Cold and flu	F.Fever			I.Skin or wound infection				A.YES	A.YES	B.NO	B.NO	A.YES	A.YES	B.False	A.Ture	A.Ture	A.Ture	B.False	B.False	B.False	A.Ture	A.Ture	A.Ture	B.agree slightly	A.agree strongly	A.agree strongly	A.agree strongly	A.agree strongly	A.agree strongly	A.agree strongly	A.agree strongly	D.disagree slightly	D.disagree slightly		C.Family member or friend		B. No	B.When you’ve taken all of the antibiotics as directed	B. No	B. No
210	B.female	21	Undergraduate			C.Bladder infection or urinary tract infection (UTI)	D.Diarrea	E.Cold and flu	F.Fever	G.Malaria			J.Sore throat	K.Body aches	L.Headaches	A.YES	A.YES	B.NO	B.NO	A.YES	A.YES	A.Ture	B.False	A.Ture	A.Ture	B.False	B.False	A.Ture	A.Ture	A.Ture	A.Ture	B.agree slightly	A.agree strongly	A.agree strongly	A.agree strongly	A.agree strongly	C.Neither agree nor disagree	B.agree slightly	A.agree strongly	D.disagree slightly	D.disagree slightly	A.Doctor or nurse			B. No	B.When you’ve taken all of the antibiotics as directed	B. No	B. No
211	B.female	21	Undergraduate			C.Bladder infection or urinary tract infection (UTI)										B.NO	A.YES	B.NO	B.NO	A.YES	B.NO	A.Ture	A.Ture	A.Ture	A.Ture	B.False	B.False	A.Ture	B.False	B.False	A.Ture	B.agree slightly	A.agree strongly	A.agree strongly	A.agree strongly	A.agree strongly	A.agree strongly	C.Neither agree nor disagree	A.agree strongly	B.agree slightly	B.agree slightly				B. No	B.When you’ve taken all of the antibiotics as directed	B. No	B. No
212	A.male	20	Undergraduate				D.Diarrea			G.Malaria		I.Skin or wound infection				A.YES	A.YES	B.NO	B.NO	A.YES	A.YES	B.False	A.Ture	A.Ture	A.Ture	B.False	B.False	A.Ture	A.Ture	A.Ture	A.Ture	A.agree strongly	B.agree slightly	C.Neither agree nor disagree	D.disagree slightly	B.agree slightly	B.agree slightly	B.agree slightly	C.Neither agree nor disagree	C.Neither agree nor disagree	C.Neither agree nor disagree				B. No	B.When you’ve taken all of the antibiotics as directed	B. No	B. No
213	A.male	23	Undergraduate	A.HIV/AIDS	B.Gonorrea	C.Bladder infection or urinary tract infection (UTI)										A.YES	B.NO	B.NO	B.NO	A.YES	B.NO	B.False	A.Ture	A.Ture	A.Ture	B.False	B.False	A.Ture	A.Ture	A.Ture	A.Ture	D.disagree slightly	A.agree strongly	C.Neither agree nor disagree	B.agree slightly	A.agree strongly	B.agree slightly	A.agree strongly	A.agree strongly	C.Neither agree nor disagree	E.disagree strongly				B. No	B.When you’ve taken all of the antibiotics as directed	B. No	B. No
214	A.male	22	Undergraduate	A.HIV/AIDS				E.Cold and flu	F.Fever		H.Measles	I.Skin or wound infection				A.YES	B.NO	B.NO	B.NO	B.NO	B.NO	B.False	A.Ture	A.Ture	A.Ture	B.False	B.False	A.Ture	A.Ture	A.Ture	A.Ture	B.agree slightly	A.agree strongly	A.agree strongly	A.agree strongly	A.agree strongly	A.agree strongly	A.agree strongly	A.agree strongly	C.Neither agree nor disagree	E.disagree strongly				B. No	B.When you’ve taken all of the antibiotics as directed	B. No	B. No
215	B.female	19	Undergraduate					E.Cold and flu		G.Malaria						B.NO	A.YES	B.NO	B.NO	B.NO	B.NO	B.False	A.Ture	A.Ture	A.Ture	B.False	B.False	A.Ture	A.Ture	A.Ture	A.Ture	B.agree slightly	A.agree strongly	B.agree slightly	B.agree slightly	A.agree strongly	B.agree slightly	A.agree strongly	C.Neither agree nor disagree	C.Neither agree nor disagree	C.Neither agree nor disagree		C.Family member or friend		B. No	B.When you’ve taken all of the antibiotics as directed	B. No	B. No
216	B.female	23	Undergraduate				D.Diarrea	E.Cold and flu							L.Headaches	B.NO	B.NO	B.NO	B.NO	A.YES	B.NO	A.Ture	B.False	A.Ture	A.Ture	B.False	B.False	A.Ture	A.Ture	A.Ture	A.Ture	B.agree slightly	B.agree slightly	B.agree slightly	C.Neither agree nor disagree	B.agree slightly	B.agree slightly	A.agree strongly	B.agree slightly	C.Neither agree nor disagree	C.Neither agree nor disagree				B. No	B.When you’ve taken all of the antibiotics as directed	B. No	B. No
217	B.female	23	Undergraduate			C.Bladder infection or urinary tract infection (UTI)	D.Diarrea					I.Skin or wound infection				A.YES	B.NO	A.YES	B.NO	A.YES	A.YES	B.False	A.Ture	A.Ture	A.Ture	B.False	B.False	B.False	A.Ture	A.Ture	A.Ture	A.agree strongly	A.agree strongly	A.agree strongly	C.Neither agree nor disagree	B.agree slightly	B.agree slightly	A.agree strongly	A.agree strongly	B.agree slightly	C.Neither agree nor disagree	A.Doctor or nurse			B. No	B.When you’ve taken all of the antibiotics as directed	C.Don’t know	B. No
218	A.male	23	Undergraduate		B.Gonorrea	C.Bladder infection or urinary tract infection (UTI)	D.Diarrea		F.Fever			I.Skin or wound infection				A.YES	A.YES	A.YES	B.NO	A.YES	A.YES	B.False	A.Ture	A.Ture	A.Ture	B.False	B.False	A.Ture	A.Ture	A.Ture	A.Ture	B.agree slightly	A.agree strongly	B.agree slightly	A.agree strongly	A.agree strongly	C.Neither agree nor disagree	A.agree strongly	A.agree strongly	D.disagree slightly	D.disagree slightly	A.Doctor or nurse			B. No	B.When you’ve taken all of the antibiotics as directed	B. No	B. No
219	B.female	22	Undergraduate		B.Gonorrea	C.Bladder infection or urinary tract infection (UTI)	D.Diarrea		F.Fever			I.Skin or wound infection				A.YES	B.NO	A.YES	B.NO	A.YES	A.YES	B.False	A.Ture	A.Ture	A.Ture	B.False	B.False	A.Ture	A.Ture	A.Ture	A.Ture	A.agree strongly	A.agree strongly	A.agree strongly	A.agree strongly	A.agree strongly	A.agree strongly	A.agree strongly	A.agree strongly	C.Neither agree nor disagree	C.Neither agree nor disagree	A.Doctor or nurse			B. No	B.When you’ve taken all of the antibiotics as directed	B. No	B. No
220	B.female	21	Undergraduate		B.Gonorrea	C.Bladder infection or urinary tract infection (UTI)	D.Diarrea	E.Cold and flu	F.Fever			I.Skin or wound infection				A.YES	B.NO	A.YES	B.NO	B.NO	A.YES	A.Ture	A.Ture	B.False	B.False	B.False	B.False	A.Ture	A.Ture	A.Ture	C.Don’t know	B.agree slightly	A.agree strongly	A.agree strongly	A.agree strongly	A.agree strongly	A.agree strongly	B.agree slightly	A.agree strongly	C.Neither agree nor disagree	A.agree strongly	A.Doctor or nurse			B. No	B.When you’ve taken all of the antibiotics as directed	A.Yes	A.Yes
221	B.female	20	Undergraduate		B.Gonorrea	C.Bladder infection or urinary tract infection (UTI)	D.Diarrea					I.Skin or wound infection				A.YES	A.YES	A.YES	B.NO	B.NO	A.YES	B.False	A.Ture	A.Ture	A.Ture	B.False	B.False	A.Ture	A.Ture	A.Ture	A.Ture	C.Neither agree nor disagree	B.agree slightly	C.Neither agree nor disagree	D.disagree slightly	C.Neither agree nor disagree	C.Neither agree nor disagree	B.agree slightly	C.Neither agree nor disagree	C.Neither agree nor disagree	B.agree slightly	A.Doctor or nurse	C.Family member or friend		B. No	B.When you’ve taken all of the antibiotics as directed	C.Don’t know	B. No
222	B.female	20	Undergraduate		B.Gonorrea	C.Bladder infection or urinary tract infection (UTI)						I.Skin or wound infection				A.YES	A.YES	A.YES	B.NO	A.YES	A.YES	A.Ture	B.False	A.Ture	A.Ture	B.False	B.False	B.False	A.Ture	A.Ture	C.Don’t know	C.Neither agree nor disagree	B.agree slightly	B.agree slightly	B.agree slightly	A.agree strongly	A.agree strongly	B.agree slightly	A.agree strongly	C.Neither agree nor disagree	B.agree slightly	A.Doctor or nurse			B. No	B.When you’ve taken all of the antibiotics as directed	A.Yes	B. No
223	A.male	25	Undergraduate			C.Bladder infection or urinary tract infection (UTI)						I.Skin or wound infection				A.YES	B.NO	B.NO	B.NO	B.NO	A.YES	B.False	A.Ture	A.Ture	B.False	B.False	B.False	A.Ture	A.Ture	A.Ture	C.Don’t know	C.Neither agree nor disagree	A.agree strongly	C.Neither agree nor disagree	B.agree slightly	A.agree strongly	A.agree strongly	B.agree slightly	A.agree strongly	B.agree slightly	C.Neither agree nor disagree	A.Doctor or nurse			B. No	B.When you’ve taken all of the antibiotics as directed	B. No	B. No
224	A.male	23	Undergraduate		B.Gonorrea	C.Bladder infection or urinary tract infection (UTI)	D.Diarrea	E.Cold and flu		G.Malaria		I.Skin or wound infection				A.YES	B.NO	B.NO	B.NO	B.NO	A.YES	B.False	A.Ture	A.Ture	A.Ture	B.False	B.False	A.Ture	A.Ture	A.Ture	A.Ture	D.disagree slightly	A.agree strongly	B.agree slightly	B.agree slightly	B.agree slightly	B.agree slightly	C.Neither agree nor disagree	A.agree strongly	B.agree slightly	D.disagree slightly	A.Doctor or nurse			B. No	B.When you’ve taken all of the antibiotics as directed	A.Yes	A.Yes
225	A.male	23	Undergraduate		B.Gonorrea	C.Bladder infection or urinary tract infection (UTI)	D.Diarrea					I.Skin or wound infection				A.YES	B.NO	A.YES	B.NO	A.YES	A.YES	B.False	A.Ture	A.Ture	A.Ture	B.False	B.False	A.Ture	B.False	B.False	A.Ture	C.Neither agree nor disagree	A.agree strongly	C.Neither agree nor disagree	B.agree slightly	A.agree strongly	C.Neither agree nor disagree	B.agree slightly	B.agree slightly	C.Neither agree nor disagree	B.agree slightly	A.Doctor or nurse			B. No	B.When you’ve taken all of the antibiotics as directed	B. No	A.Yes
226	A.male	23	Undergraduate		B.Gonorrea	C.Bladder infection or urinary tract infection (UTI)						I.Skin or wound infection	J.Sore throat			A.YES	B.NO	B.NO	B.NO	B.NO	A.YES	B.False	A.Ture	A.Ture	A.Ture	B.False	B.False	A.Ture	C.Don’t know	C.Don’t know	A.Ture	C.Neither agree nor disagree	A.agree strongly	C.Neither agree nor disagree	B.agree slightly	A.agree strongly	C.Neither agree nor disagree	B.agree slightly	B.agree slightly	C.Neither agree nor disagree	B.agree slightly	A.Doctor or nurse			B. No	B.When you’ve taken all of the antibiotics as directed	B. No	A.Yes
227	B.female	19	Undergraduate			C.Bladder infection or urinary tract infection (UTI)	D.Diarrea	E.Cold and flu	F.Fever			I.Skin or wound infection	J.Sore throat			A.YES	B.NO	A.YES	B.NO	A.YES	A.YES	B.False	A.Ture	B.False	B.False	B.False	B.False	B.False	A.Ture	A.Ture	A.Ture	C.Neither agree nor disagree	B.agree slightly	B.agree slightly	C.Neither agree nor disagree	B.agree slightly	B.agree slightly	C.Neither agree nor disagree	A.agree strongly	C.Neither agree nor disagree	B.agree slightly	A.Doctor or nurse			B. No	B.When you’ve taken all of the antibiotics as directed	B. No	B. No
228	A.male	23	Undergraduate		B.Gonorrea	C.Bladder infection or urinary tract infection (UTI)	D.Diarrea					I.Skin or wound infection				A.YES	B.NO	A.YES	B.NO	B.NO	A.YES	B.False	B.False	A.Ture	C.Don’t know	B.False	B.False	A.Ture	A.Ture	A.Ture	A.Ture	D.disagree slightly	A.agree strongly	B.agree slightly	B.agree slightly	B.agree slightly	C.Neither agree nor disagree	C.Neither agree nor disagree	A.agree strongly	C.Neither agree nor disagree	C.Neither agree nor disagree	A.Doctor or nurse			B. No	B.When you’ve taken all of the antibiotics as directed	C.Don’t know	B. No
229	B.female	25	Undergraduate		B.Gonorrea	C.Bladder infection or urinary tract infection (UTI)						I.Skin or wound infection				A.YES	B.NO	A.YES	B.NO	B.NO	A.YES	B.False	B.False	A.Ture	A.Ture	B.False	B.False	A.Ture	A.Ture	A.Ture	A.Ture	C.Neither agree nor disagree	A.agree strongly	B.agree slightly	B.agree slightly	A.agree strongly	A.agree strongly	A.agree strongly	A.agree strongly	C.Neither agree nor disagree	E.disagree strongly	A.Doctor or nurse			B. No	B.When you’ve taken all of the antibiotics as directed	B. No	B. No
230	A.male	24	Undergraduate				D.Diarrea			G.Malaria		I.Skin or wound infection				A.YES	B.NO	A.YES	B.NO	B.NO	B.NO	B.False	A.Ture	A.Ture	A.Ture	B.False	B.False	A.Ture	A.Ture	A.Ture	A.Ture	A.agree strongly	A.agree strongly	C.Neither agree nor disagree	B.agree slightly	B.agree slightly	A.agree strongly	C.Neither agree nor disagree	A.agree strongly	D.disagree slightly	D.disagree slightly	A.Doctor or nurse			B. No	B.When you’ve taken all of the antibiotics as directed	C.Don’t know	B. No
231	A.male	22	Undergraduate		B.Gonorrea	C.Bladder infection or urinary tract infection (UTI)	D.Diarrea					I.Skin or wound infection	J.Sore throat			A.YES	B.NO	B.NO	B.NO	B.NO	A.YES	B.False	A.Ture	A.Ture	A.Ture	B.False	B.False	A.Ture	A.Ture	A.Ture	A.Ture	B.agree slightly	A.agree strongly	A.agree strongly	A.agree strongly	A.agree strongly	A.agree strongly	A.agree strongly	A.agree strongly	D.disagree slightly	E.disagree strongly	A.Doctor or nurse			B. No	B.When you’ve taken all of the antibiotics as directed	B. No	B. No
232	A.male	24	Undergraduate		B.Gonorrea	C.Bladder infection or urinary tract infection (UTI)			F.Fever			I.Skin or wound infection	J.Sore throat			A.YES	B.NO	B.NO	B.NO	A.YES	A.YES	B.False	A.Ture	A.Ture	A.Ture	B.False	B.False	A.Ture	A.Ture	A.Ture	A.Ture	C.Neither agree nor disagree	A.agree strongly	C.Neither agree nor disagree	B.agree slightly	A.agree strongly	A.agree strongly	B.agree slightly	A.agree strongly	C.Neither agree nor disagree	E.disagree strongly	A.Doctor or nurse			B. No	B.When you’ve taken all of the antibiotics as directed	B. No	B. No
233	A.male	24	Undergraduate			C.Bladder infection or urinary tract infection (UTI)										A.YES	B.NO	A.YES	B.NO	A.YES	A.YES	B.False	A.Ture	A.Ture	A.Ture	B.False	B.False	A.Ture	A.Ture	A.Ture	C.Don’t know	B.agree slightly	A.agree strongly	A.agree strongly	A.agree strongly	A.agree strongly	A.agree strongly	A.agree strongly	A.agree strongly	D.disagree slightly	E.disagree strongly	A.Doctor or nurse			B. No	B.When you’ve taken all of the antibiotics as directed	B. No	B. No
234	A.male	25	Undergraduate		B.Gonorrea	C.Bladder infection or urinary tract infection (UTI)	D.Diarrea					I.Skin or wound infection				A.YES	B.NO	A.YES	B.NO	B.NO	A.YES	A.Ture	A.Ture	B.False	B.False	B.False	B.False	B.False	B.False	B.False	A.Ture	C.Neither agree nor disagree	A.agree strongly	B.agree slightly	B.agree slightly	A.agree strongly	A.agree strongly	B.agree slightly	B.agree slightly	B.agree slightly	D.disagree slightly	A.Doctor or nurse			B. No	B.When you’ve taken all of the antibiotics as directed	B. No	B. No
235	A.male	21	Undergraduate													A.YES	B.NO	B.NO	B.NO	B.NO	B.NO	A.Ture	A.Ture	A.Ture	A.Ture	B.False	B.False	A.Ture	B.False	B.False	A.Ture	C.Neither agree nor disagree	B.agree slightly	B.agree slightly	B.agree slightly	A.agree strongly	A.agree strongly	B.agree slightly	A.agree strongly	C.Neither agree nor disagree	D.disagree slightly	A.Doctor or nurse			B. No	B.When you’ve taken all of the antibiotics as directed	B. No	B. No
236	B.female	20	Undergraduate		B.Gonorrea	C.Bladder infection or urinary tract infection (UTI)					H.Measles	I.Skin or wound infection				A.YES	B.NO	B.NO	B.NO	A.YES	A.YES	A.Ture	A.Ture	A.Ture	A.Ture	B.False	B.False	B.False	A.Ture	A.Ture	B.False	A.agree strongly	A.agree strongly	A.agree strongly	A.agree strongly	A.agree strongly	A.agree strongly	A.agree strongly	A.agree strongly	C.Neither agree nor disagree	B.agree slightly	A.Doctor or nurse			B. No	B.When you’ve taken all of the antibiotics as directed	C.Don’t know	B. No
237	B.female	22	Undergraduate			C.Bladder infection or urinary tract infection (UTI)		E.Cold and flu	F.Fever	G.Malaria		I.Skin or wound infection				A.YES	B.NO	A.YES	B.NO	B.NO	A.YES	B.False	A.Ture	A.Ture	A.Ture	B.False	B.False	A.Ture	B.False	B.False	B.False	D.disagree slightly	A.agree strongly	B.agree slightly	C.Neither agree nor disagree	B.agree slightly	A.agree strongly	C.Neither agree nor disagree	A.agree strongly	B.agree slightly	C.Neither agree nor disagree	A.Doctor or nurse			B. No	B.When you’ve taken all of the antibiotics as directed	C.Don’t know	C.Don’t know
238	A.male	24	Undergraduate			C.Bladder infection or urinary tract infection (UTI)										A.YES	B.NO	B.NO	B.NO	B.NO	B.NO	A.Ture	A.Ture	A.Ture	A.Ture	B.False	B.False	A.Ture	A.Ture	A.Ture	B.False	C.Neither agree nor disagree	B.agree slightly	B.agree slightly	C.Neither agree nor disagree	B.agree slightly	B.agree slightly	C.Neither agree nor disagree	C.Neither agree nor disagree	C.Neither agree nor disagree	B.agree slightly	A.Doctor or nurse			B. No	B.When you’ve taken all of the antibiotics as directed	A.Yes	A.Yes
239	A.male	21	Undergraduate		B.Gonorrea	C.Bladder infection or urinary tract infection (UTI)					H.Measles	I.Skin or wound infection				A.YES	A.YES	A.YES	A.YES	B.NO	A.YES	A.Ture	A.Ture	A.Ture	A.Ture	B.False	B.False	A.Ture	A.Ture	A.Ture	A.Ture	A.agree strongly	A.agree strongly	A.agree strongly	A.agree strongly	B.agree slightly	B.agree slightly	C.Neither agree nor disagree	A.agree strongly	B.agree slightly	B.agree slightly	A.Doctor or nurse			B. No	B.When you’ve taken all of the antibiotics as directed	A.Yes	C.Don’t know
240	A.male	20	Undergraduate			C.Bladder infection or urinary tract infection (UTI)	D.Diarrea		F.Fever			I.Skin or wound infection	J.Sore throat			A.YES	B.NO	B.NO	B.NO	A.YES	A.YES	B.False	A.Ture	A.Ture	A.Ture	B.False	B.False	A.Ture	B.False	B.False	A.Ture	A.agree strongly	A.agree strongly	A.agree strongly	A.agree strongly	A.agree strongly	A.agree strongly	A.agree strongly	A.agree strongly	C.Neither agree nor disagree	A.agree strongly	A.Doctor or nurse			B. No	A.When you feel better	A.Yes	A.Yes
241	A.male	21	Undergraduate			C.Bladder infection or urinary tract infection (UTI)			F.Fever			I.Skin or wound infection				A.YES	B.NO	A.YES	B.NO	A.YES	A.YES	A.Ture	A.Ture	A.Ture	A.Ture	B.False	B.False	A.Ture	A.Ture	A.Ture	A.Ture	A.agree strongly	A.agree strongly	A.agree strongly	A.agree strongly	A.agree strongly	A.agree strongly	A.agree strongly	A.agree strongly	A.agree strongly	A.agree strongly	A.Doctor or nurse			B. No	C.Don’t know	A.Yes	A.Yes
242	B.female	25	Undergraduate		B.Gonorrea						H.Measles					A.YES	B.NO	B.NO	B.NO	A.YES	A.YES	A.Ture	A.Ture	A.Ture	A.Ture	B.False	B.False	A.Ture	A.Ture	A.Ture	C.Don’t know	A.agree strongly	A.agree strongly	A.agree strongly	A.agree strongly	A.agree strongly	A.agree strongly	A.agree strongly	A.agree strongly	A.agree strongly	A.agree strongly	A.Doctor or nurse			B. No	C.Don’t know	A.Yes	A.Yes
243	A.male	20	Undergraduate			C.Bladder infection or urinary tract infection (UTI)	D.Diarrea	E.Cold and flu	F.Fever				J.Sore throat		L.Headaches	A.YES	B.NO	A.YES	B.NO	A.YES	A.YES	A.Ture	A.Ture	B.False	B.False	B.False	B.False	B.False	B.False	B.False	B.False	B.agree slightly	A.agree strongly	A.agree strongly	A.agree strongly	A.agree strongly	A.agree strongly	A.agree strongly	A.agree strongly	B.agree slightly	A.agree strongly	A.Doctor or nurse	C.Family member or friend		B. No	B.When you’ve taken all of the antibiotics as directed	A.Yes	A.Yes
244	B.female	20	Undergraduate			C.Bladder infection or urinary tract infection (UTI)	D.Diarrea	E.Cold and flu	F.Fever				J.Sore throat		L.Headaches	A.YES	B.NO	A.YES	B.NO	A.YES	A.YES	A.Ture	A.Ture	A.Ture	A.Ture	B.False	B.False	A.Ture	A.Ture	A.Ture	A.Ture	A.agree strongly	A.agree strongly	A.agree strongly	A.agree strongly	A.agree strongly	A.agree strongly	A.agree strongly	A.agree strongly	A.agree strongly	A.agree strongly	A.Doctor or nurse	C.Family member or friend		B. No	B.When you’ve taken all of the antibiotics as directed	A.Yes	A.Yes
245	A.male	21	Undergraduate			C.Bladder infection or urinary tract infection (UTI)	D.Diarrea					I.Skin or wound infection	J.Sore throat			A.YES	A.YES	B.NO	A.YES	A.YES	A.YES	B.False	A.Ture	A.Ture	A.Ture	B.False	B.False	A.Ture	A.Ture	A.Ture	A.Ture	B.agree slightly	C.Neither agree nor disagree	B.agree slightly	B.agree slightly	B.agree slightly	B.agree slightly	B.agree slightly	A.agree strongly	B.agree slightly	B.agree slightly	A.Doctor or nurse			B. No	B.When you’ve taken all of the antibiotics as directed	A.Yes	A.Yes
246	A.male	25	Undergraduate			C.Bladder infection or urinary tract infection (UTI)		E.Cold and flu			H.Measles					A.YES	A.YES	A.YES	B.NO	B.NO	A.YES	A.Ture	A.Ture	A.Ture	A.Ture	B.False	B.False	A.Ture	A.Ture	A.Ture	A.Ture	A.agree strongly	B.agree slightly	B.agree slightly	B.agree slightly	A.agree strongly	A.agree strongly	A.agree strongly	A.agree strongly	C.Neither agree nor disagree	C.Neither agree nor disagree	A.Doctor or nurse	C.Family member or friend		B. No	A.When you feel better	A.Yes	A.Yes
247	B.female	20	Undergraduate		B.Gonorrea	C.Bladder infection or urinary tract infection (UTI)										A.YES	A.YES	B.NO	B.NO	B.NO	A.YES	A.Ture	A.Ture	B.False	B.False	B.False	B.False	A.Ture	B.False	B.False	C.Don’t know	B.agree slightly	C.Neither agree nor disagree	C.Neither agree nor disagree	B.agree slightly	A.agree strongly	A.agree strongly	C.Neither agree nor disagree	A.agree strongly	C.Neither agree nor disagree	B.agree slightly	A.Doctor or nurse			B. No	A.When you feel better	A.Yes	A.Yes
248	A.male	21	Undergraduate			C.Bladder infection or urinary tract infection (UTI)						I.Skin or wound infection				A.YES	B.NO	B.NO	A.YES	A.YES	A.YES	A.Ture	A.Ture	A.Ture	A.Ture	B.False	B.False	B.False	A.Ture	A.Ture	A.Ture	A.agree strongly	A.agree strongly	A.agree strongly	A.agree strongly	A.agree strongly	A.agree strongly	A.agree strongly	A.agree strongly	C.Neither agree nor disagree	B.agree slightly	A.Doctor or nurse	C.Family member or friend		B. No	B.When you’ve taken all of the antibiotics as directed	A.Yes	A.Yes
249	A.male	20	Undergraduate			C.Bladder infection or urinary tract infection (UTI)		E.Cold and flu				I.Skin or wound infection				A.YES	B.NO	B.NO	B.NO	A.YES	A.YES	B.False	A.Ture	A.Ture	A.Ture	B.False	B.False	B.False	B.False	B.False	A.Ture	B.agree slightly	A.agree strongly	A.agree strongly	A.agree strongly	A.agree strongly	A.agree strongly	B.agree slightly	A.agree strongly	A.agree strongly	B.agree slightly	A.Doctor or nurse			B. No	A.When you feel better	A.Yes	A.Yes
250	A.male	25	Undergraduate		B.Gonorrea	C.Bladder infection or urinary tract infection (UTI)						I.Skin or wound infection	J.Sore throat			A.YES	A.YES	A.YES	B.NO	A.YES	A.YES	A.Ture	A.Ture	A.Ture	A.Ture	B.False	B.False	A.Ture	A.Ture	A.Ture	A.Ture	A.agree strongly	A.agree strongly	A.agree strongly	C.Neither agree nor disagree	C.Neither agree nor disagree	C.Neither agree nor disagree	C.Neither agree nor disagree	B.agree slightly	C.Neither agree nor disagree	C.Neither agree nor disagree	A.Doctor or nurse			B. No	B.When you’ve taken all of the antibiotics as directed	A.Yes	A.Yes
251	B.female	20	Undergraduate			C.Bladder infection or urinary tract infection (UTI)				G.Malaria	H.Measles	I.Skin or wound infection	J.Sore throat			A.YES	A.YES	A.YES	A.YES	A.YES	A.YES	A.Ture	A.Ture	A.Ture	A.Ture	B.False	B.False	A.Ture	A.Ture	A.Ture	C.Don’t know	A.agree strongly	A.agree strongly	A.agree strongly	A.agree strongly	A.agree strongly	A.agree strongly	A.agree strongly	A.agree strongly	A.agree strongly	A.agree strongly	A.Doctor or nurse	C.Family member or friend		B. No	B.When you’ve taken all of the antibiotics as directed	A.Yes	C.Don’t know
252	B.female	20	Undergraduate	A.HIV/AIDS			D.Diarrea			G.Malaria	H.Measles					B.NO	A.YES	B.NO	B.NO	A.YES	B.NO	A.Ture	A.Ture	A.Ture	A.Ture	B.False	B.False	B.False	A.Ture	A.Ture	C.Don’t know	A.agree strongly	A.agree strongly	B.agree slightly	B.agree slightly	A.agree strongly	A.agree strongly	A.agree strongly	A.agree strongly	C.Neither agree nor disagree	B.agree slightly	A.Doctor or nurse			B. No	B.When you’ve taken all of the antibiotics as directed	A.Yes	A.Yes
253	A.male	25	Undergraduate			C.Bladder infection or urinary tract infection (UTI)	D.Diarrea					I.Skin or wound infection			L.Headaches	A.YES	A.YES	A.YES	B.NO	A.YES	A.YES	B.False	A.Ture	A.Ture	A.Ture	B.False	B.False	A.Ture	A.Ture	A.Ture	A.Ture	A.agree strongly	A.agree strongly	A.agree strongly	A.agree strongly	A.agree strongly	A.agree strongly	A.agree strongly	A.agree strongly	A.agree strongly	A.agree strongly		C.Family member or friend	E.others	B. No	A.When you feel better	A.Yes	A.Yes
254	A.male	25	Undergraduate			C.Bladder infection or urinary tract infection (UTI)	D.Diarrea	E.Cold and flu				I.Skin or wound infection	J.Sore throat		L.Headaches	A.YES	A.YES	B.NO	B.NO	A.YES	A.YES	A.Ture	A.Ture	A.Ture	A.Ture	B.False	B.False	B.False	A.Ture	A.Ture	A.Ture	A.agree strongly	B.agree slightly	A.agree strongly	A.agree strongly	A.agree strongly	A.agree strongly	A.agree strongly	A.agree strongly	A.agree strongly	A.agree strongly				B. No	A.When you feel better	A.Yes	A.Yes
255	A.male	20	Undergraduate					E.Cold and flu				I.Skin or wound infection	J.Sore throat			A.YES	A.YES	A.YES	B.NO	A.YES	A.YES	B.False	A.Ture	B.False	B.False	B.False	B.False	B.False	C.Don’t know	B.False	A.Ture	A.agree strongly	B.agree slightly	B.agree slightly	B.agree slightly	A.agree strongly	A.agree strongly	B.agree slightly	A.agree strongly	B.agree slightly	A.agree strongly	A.Doctor or nurse			B. No	B.When you’ve taken all of the antibiotics as directed	A.Yes	A.Yes
256	B.female	20	Undergraduate			C.Bladder infection or urinary tract infection (UTI)			F.Fever			I.Skin or wound infection	J.Sore throat			A.YES	A.YES	A.YES	B.NO	A.YES	A.YES	A.Ture	A.Ture	A.Ture	A.Ture	B.False	B.False	A.Ture	A.Ture	A.Ture	C.Don’t know	A.agree strongly	A.agree strongly	A.agree strongly	A.agree strongly	B.agree slightly	B.agree slightly	C.Neither agree nor disagree	A.agree strongly	B.agree slightly	A.agree strongly	A.Doctor or nurse			B. No	B.When you’ve taken all of the antibiotics as directed	A.Yes	A.Yes
257	A.male	22	Undergraduate			C.Bladder infection or urinary tract infection (UTI)						I.Skin or wound infection				A.YES	A.YES	A.YES	B.NO	A.YES	A.YES	B.False	A.Ture	A.Ture	A.Ture	B.False	B.False	A.Ture	A.Ture	A.Ture	A.Ture	B.agree slightly	A.agree strongly	A.agree strongly	A.agree strongly	A.agree strongly	A.agree strongly	B.agree slightly	B.agree slightly	B.agree slightly	A.agree strongly				B. No	B.When you’ve taken all of the antibiotics as directed	A.Yes	A.Yes
258	A.male	20	Undergraduate			C.Bladder infection or urinary tract infection (UTI)		E.Cold and flu	F.Fever	G.Malaria		I.Skin or wound infection				A.YES	A.YES	B.NO	A.YES	A.YES	A.YES	B.False	A.Ture	A.Ture	A.Ture	B.False	B.False	A.Ture	A.Ture	A.Ture	A.Ture	B.agree slightly	A.agree strongly	A.agree strongly	A.agree strongly	A.agree strongly	A.agree strongly	A.agree strongly	A.agree strongly	C.Neither agree nor disagree	E.disagree strongly	A.Doctor or nurse	C.Family member or friend		B. No	B.When you’ve taken all of the antibiotics as directed	A.Yes	A.Yes
259	A.male	18	Undergraduate			C.Bladder infection or urinary tract infection (UTI)			F.Fever			I.Skin or wound infection				A.YES	A.YES	A.YES	B.NO	A.YES	A.YES	A.Ture	B.False	A.Ture	A.Ture	B.False	B.False	B.False	A.Ture	A.Ture	C.Don’t know	C.Neither agree nor disagree	A.agree strongly	C.Neither agree nor disagree	C.Neither agree nor disagree	B.agree slightly	A.agree strongly	A.agree strongly	A.agree strongly	C.Neither agree nor disagree	B.agree slightly				B. No	B.When you’ve taken all of the antibiotics as directed	C.Don’t know	B. No
260	B.female	22	Undergraduate				D.Diarrea		F.Fever				J.Sore throat			A.YES	B.NO	A.YES	B.NO	A.YES	B.NO	A.Ture	B.False	A.Ture	A.Ture	B.False	B.False	B.False	A.Ture	A.Ture	B.False	C.Neither agree nor disagree	A.agree strongly	B.agree slightly	D.disagree slightly	C.Neither agree nor disagree	B.agree slightly	C.Neither agree nor disagree	A.agree strongly	C.Neither agree nor disagree	B.agree slightly				B. No	A.When you feel better	A.Yes	A.Yes
261	A.male	21	Undergraduate			C.Bladder infection or urinary tract infection (UTI)	D.Diarrea	E.Cold and flu	F.Fever			I.Skin or wound infection	J.Sore throat			A.YES	A.YES	A.YES	B.NO	A.YES	A.YES	A.Ture	A.Ture	A.Ture	A.Ture	B.False	B.False	A.Ture	A.Ture	A.Ture	A.Ture	C.Neither agree nor disagree	A.agree strongly	B.agree slightly	B.agree slightly	A.agree strongly	A.agree strongly	A.agree strongly	A.agree strongly	C.Neither agree nor disagree	A.agree strongly	A.Doctor or nurse			B. No	A.When you feel better	A.Yes	A.Yes
262	B.female	20	Undergraduate			C.Bladder infection or urinary tract infection (UTI)			F.Fever			I.Skin or wound infection	J.Sore throat			A.YES	A.YES	A.YES	B.NO	B.NO	B.NO	A.Ture	A.Ture	A.Ture	A.Ture	B.False	B.False	A.Ture	B.False	B.False	A.Ture	B.agree slightly	A.agree strongly	A.agree strongly	C.Neither agree nor disagree	B.agree slightly	A.agree strongly	A.agree strongly	A.agree strongly	C.Neither agree nor disagree	C.Neither agree nor disagree	A.Doctor or nurse	C.Family member or friend		B. No	B.When you’ve taken all of the antibiotics as directed	A.Yes	A.Yes
263	A.male	21	Undergraduate				D.Diarrea		F.Fever			I.Skin or wound infection				A.YES	B.NO	B.NO	B.NO	A.YES	B.NO	A.Ture	A.Ture	A.Ture	A.Ture	B.False	B.False	B.False	B.False	B.False	B.False	A.agree strongly	A.agree strongly	A.agree strongly	A.agree strongly	A.agree strongly	A.agree strongly	C.Neither agree nor disagree	A.agree strongly	B.agree slightly	A.agree strongly	A.Doctor or nurse			B. No	B.When you’ve taken all of the antibiotics as directed	A.Yes	A.Yes
264	B.female	23	Undergraduate		B.Gonorrea	C.Bladder infection or urinary tract infection (UTI)	D.Diarrea		F.Fever			I.Skin or wound infection				A.YES	A.YES	A.YES	B.NO	A.YES	A.YES	B.False	A.Ture	A.Ture	A.Ture	B.False	B.False	A.Ture	A.Ture	A.Ture	A.Ture	B.agree slightly	B.agree slightly	C.Neither agree nor disagree	B.agree slightly	B.agree slightly	A.agree strongly	A.agree strongly	A.agree strongly	C.Neither agree nor disagree	B.agree slightly	A.Doctor or nurse			B. No	B.When you’ve taken all of the antibiotics as directed	A.Yes	A.Yes
265	B.female	22	Undergraduate		B.Gonorrea	C.Bladder infection or urinary tract infection (UTI)	D.Diarrea					I.Skin or wound infection	J.Sore throat			A.YES	B.NO	A.YES	A.YES	A.YES	A.YES	A.Ture	A.Ture	A.Ture	A.Ture	B.False	B.False	A.Ture	A.Ture	A.Ture	A.Ture	C.Neither agree nor disagree	A.agree strongly	C.Neither agree nor disagree	B.agree slightly	A.agree strongly	A.agree strongly	C.Neither agree nor disagree	A.agree strongly	C.Neither agree nor disagree	B.agree slightly	A.Doctor or nurse			B. No	B.When you’ve taken all of the antibiotics as directed	A.Yes	A.Yes
266	B.female	21	Undergraduate		B.Gonorrea	C.Bladder infection or urinary tract infection (UTI)					H.Measles	I.Skin or wound infection				A.YES	A.YES	A.YES	B.NO	A.YES	A.YES	A.Ture	A.Ture	A.Ture	A.Ture	B.False	B.False	B.False	B.False	B.False	C.Don’t know	C.Neither agree nor disagree	A.agree strongly	B.agree slightly	B.agree slightly	A.agree strongly	A.agree strongly	C.Neither agree nor disagree	A.agree strongly	C.Neither agree nor disagree	B.agree slightly	A.Doctor or nurse			B. No	B.When you’ve taken all of the antibiotics as directed	C.Don’t know	B. No
267	B.female	18	Undergraduate		B.Gonorrea	C.Bladder infection or urinary tract infection (UTI)				G.Malaria		I.Skin or wound infection				A.YES	A.YES	A.YES	B.NO	A.YES	A.YES	A.Ture	A.Ture	A.Ture	A.Ture	B.False	B.False	A.Ture	A.Ture	A.Ture	A.Ture	C.Neither agree nor disagree	B.agree slightly	B.agree slightly	B.agree slightly	A.agree strongly	C.Neither agree nor disagree	C.Neither agree nor disagree	A.agree strongly	B.agree slightly	C.Neither agree nor disagree	A.Doctor or nurse			B. No	A.When you feel better	A.Yes	A.Yes
268	A.male	19	Undergraduate		B.Gonorrea	C.Bladder infection or urinary tract infection (UTI)	D.Diarrea		F.Fever			I.Skin or wound infection				A.YES	A.YES	A.YES	A.YES	A.YES	A.YES	B.False	A.Ture	A.Ture	A.Ture	B.False	B.False	A.Ture	A.Ture	A.Ture	A.Ture	C.Neither agree nor disagree	A.agree strongly	B.agree slightly	B.agree slightly	A.agree strongly	A.agree strongly	B.agree slightly	A.agree strongly	C.Neither agree nor disagree	D.disagree slightly	A.Doctor or nurse			B. No	B.When you’ve taken all of the antibiotics as directed	A.Yes	B. No
269	B.female	21	Undergraduate			C.Bladder infection or urinary tract infection (UTI)	D.Diarrea	E.Cold and flu	F.Fever				J.Sore throat			A.YES	B.NO	A.YES	B.NO	A.YES	A.YES	A.Ture	A.Ture	A.Ture	A.Ture	B.False	B.False	B.False	A.Ture	A.Ture	A.Ture	C.Neither agree nor disagree	A.agree strongly	C.Neither agree nor disagree	B.agree slightly	B.agree slightly	B.agree slightly	D.disagree slightly	A.agree strongly	B.agree slightly	A.agree strongly	A.Doctor or nurse			B. No	B.When you’ve taken all of the antibiotics as directed	A.Yes	A.Yes
270	A.male	23	Undergraduate				D.Diarrea	E.Cold and flu	F.Fever			I.Skin or wound infection				A.YES	A.YES	B.NO	B.NO	A.YES	A.YES	B.False	A.Ture	A.Ture	A.Ture	B.False	B.False	A.Ture	A.Ture	A.Ture	B.False	A.agree strongly	A.agree strongly	A.agree strongly	A.agree strongly	A.agree strongly	A.agree strongly	C.Neither agree nor disagree	A.agree strongly	D.disagree slightly	D.disagree slightly	A.Doctor or nurse			B. No	B.When you’ve taken all of the antibiotics as directed	A.Yes	A.Yes
271	A.male	22	Undergraduate			C.Bladder infection or urinary tract infection (UTI)				G.Malaria						A.YES	B.NO	A.YES	B.NO	A.YES	A.YES	A.Ture	A.Ture	A.Ture	A.Ture	B.False	B.False	A.Ture	A.Ture	A.Ture	A.Ture	C.Neither agree nor disagree	A.agree strongly	B.agree slightly	A.agree strongly	A.agree strongly	A.agree strongly	B.agree slightly	B.agree slightly	C.Neither agree nor disagree	E.disagree strongly	A.Doctor or nurse			B. No	B.When you’ve taken all of the antibiotics as directed	B. No	B. No
272	A.male	21	Undergraduate			C.Bladder infection or urinary tract infection (UTI)	D.Diarrea	E.Cold and flu	F.Fever	G.Malaria		I.Skin or wound infection				A.YES	B.NO	A.YES	B.NO	A.YES	A.YES	B.False	A.Ture	A.Ture	A.Ture	B.False	B.False	A.Ture	A.Ture	A.Ture	A.Ture	C.Neither agree nor disagree	A.agree strongly	B.agree slightly	B.agree slightly	A.agree strongly	A.agree strongly	C.Neither agree nor disagree	B.agree slightly	C.Neither agree nor disagree	D.disagree slightly	A.Doctor or nurse			B. No	B.When you’ve taken all of the antibiotics as directed	A.Yes	A.Yes
273	B.female	23	Undergraduate			C.Bladder infection or urinary tract infection (UTI)			F.Fever			I.Skin or wound infection				A.YES	A.YES	B.NO	B.NO	A.YES	A.YES	B.False	A.Ture	A.Ture	A.Ture	B.False	B.False	A.Ture	A.Ture	A.Ture	B.False	D.disagree slightly	A.agree strongly	C.Neither agree nor disagree	B.agree slightly	A.agree strongly	A.agree strongly	C.Neither agree nor disagree	A.agree strongly	B.agree slightly	C.Neither agree nor disagree	A.Doctor or nurse			B. No	B.When you’ve taken all of the antibiotics as directed	A.Yes	A.Yes
274	B.female	20	Undergraduate		B.Gonorrea	C.Bladder infection or urinary tract infection (UTI)	D.Diarrea	E.Cold and flu	F.Fever		H.Measles	I.Skin or wound infection	J.Sore throat	K.Body aches		A.YES	B.NO	A.YES	B.NO	B.NO	A.YES	A.Ture	A.Ture	B.False	B.False	B.False	B.False	A.Ture	A.Ture	A.Ture	A.Ture	C.Neither agree nor disagree	A.agree strongly	B.agree slightly	A.agree strongly	A.agree strongly	A.agree strongly	A.agree strongly	A.agree strongly	C.Neither agree nor disagree	D.disagree slightly	A.Doctor or nurse			B. No	B.When you’ve taken all of the antibiotics as directed	A.Yes	A.Yes
275	B.female	23	Undergraduate		B.Gonorrea		D.Diarrea					I.Skin or wound infection				B.NO	A.YES	B.NO	B.NO	B.NO	B.NO	B.False	B.False	A.Ture	A.Ture	B.False	B.False	B.False	A.Ture	A.Ture	A.Ture	C.Neither agree nor disagree	A.agree strongly	B.agree slightly	B.agree slightly	A.agree strongly	A.agree strongly	C.Neither agree nor disagree	B.agree slightly	C.Neither agree nor disagree	B.agree slightly		C.Family member or friend		B. No	B.When you’ve taken all of the antibiotics as directed	A.Yes	A.Yes
276	A.male	22	Undergraduate				D.Diarrea	E.Cold and flu	F.Fever			I.Skin or wound infection	J.Sore throat	K.Body aches	L.Headaches	A.YES	B.NO	A.YES	B.NO	A.YES	A.YES	A.Ture	A.Ture	B.False	B.False	B.False	B.False	B.False	A.Ture	A.Ture	A.Ture	B.agree slightly	A.agree strongly	A.agree strongly	A.agree strongly	A.agree strongly	A.agree strongly	C.Neither agree nor disagree	A.agree strongly	C.Neither agree nor disagree	B.agree slightly	A.Doctor or nurse			B. No	C.Don’t know	A.Yes	A.Yes
277	A.male	25	Undergraduate			C.Bladder infection or urinary tract infection (UTI)	D.Diarrea	E.Cold and flu								A.YES	A.YES	A.YES	B.NO	A.YES	A.YES	A.Ture	B.False	A.Ture	A.Ture	B.False	B.False	A.Ture	A.Ture	A.Ture	A.Ture	A.agree strongly	A.agree strongly	A.agree strongly	A.agree strongly	A.agree strongly	A.agree strongly	A.agree strongly	A.agree strongly	C.Neither agree nor disagree	A.agree strongly	A.Doctor or nurse			B. No	A.When you feel better	A.Yes	A.Yes
278	A.male	22	Undergraduate			C.Bladder infection or urinary tract infection (UTI)	D.Diarrea	E.Cold and flu	F.Fever							A.YES	A.YES	A.YES	B.NO	A.YES	A.YES	A.Ture	A.Ture	A.Ture	A.Ture	B.False	B.False	A.Ture	B.False	B.False	B.False	C.Neither agree nor disagree	A.agree strongly	B.agree slightly	C.Neither agree nor disagree	B.agree slightly	A.agree strongly	C.Neither agree nor disagree	A.agree strongly	B.agree slightly	C.Neither agree nor disagree	A.Doctor or nurse	C.Family member or friend		B. No	B.When you’ve taken all of the antibiotics as directed	C.Don’t know	B. No
279	B.female	23	Undergraduate			C.Bladder infection or urinary tract infection (UTI)	D.Diarrea					I.Skin or wound infection	J.Sore throat	K.Body aches		A.YES	A.YES	A.YES	B.NO	A.YES	A.YES	A.Ture	A.Ture	A.Ture	A.Ture	B.False	B.False	A.Ture	A.Ture	A.Ture	A.Ture	B.agree slightly	B.agree slightly	C.Neither agree nor disagree	B.agree slightly	A.agree strongly	A.agree strongly	A.agree strongly	A.agree strongly	B.agree slightly	B.agree slightly		C.Family member or friend		B. No	B.When you’ve taken all of the antibiotics as directed	A.Yes	A.Yes
280	A.male	23	Undergraduate		B.Gonorrea	C.Bladder infection or urinary tract infection (UTI)					H.Measles	I.Skin or wound infection				A.YES	A.YES	B.NO	B.NO	A.YES	A.YES	A.Ture	A.Ture	A.Ture	A.Ture	B.False	B.False	A.Ture	A.Ture	A.Ture	B.False	B.agree slightly	A.agree strongly	A.agree strongly	A.agree strongly	A.agree strongly	A.agree strongly	A.agree strongly	A.agree strongly	C.Neither agree nor disagree	D.disagree slightly	A.Doctor or nurse			B. No	B.When you’ve taken all of the antibiotics as directed	A.Yes	B. No
[truncated: 285 more rows]
